# Supplementary material for: Omomyc Reveals New Mechanisms To Inhibit the MYC Oncogene
Source: Mol Cell Biol. 2019 Oct 28;39(22):e00248-19. doi: 10.1128/MCB.00248-19 (PMC6817756; doi:10.1128/MCB.00248-19)
Supplement: Supplemental file 2 [file MCB.00248-19-s0002.xlsx]

## Sheet: de_analysis_HCT116_10_uM_Omomyc
Gene	symbol	baseMean	log2FoldChange	lfcSE	stat	pvalue	padj
ENSG00000117318	ID3	3012.66	-2.19223	0.077461	-28.3011	3.3533e-176	4.78449e-172
ENSG00000170345	FOS	1894.96	-3.36505	0.123691	-27.2053	5.61482e-163	4.00562e-159
ENSG00000115738	ID2	1320.98	-2.23945	0.103558	-21.6251	1.04339e-103	4.96237e-100
ENSG00000139318	DUSP6	3660.44	-1.59119	0.0771045	-20.6368	1.28391e-94	4.5797e-91
ENSG00000235750	KIAA0040	2197.79	-1.46627	0.0747446	-19.617	1.10624e-85	3.15676e-82
ENSG00000019186	CYP24A1	632.404	-1.80426	0.0969763	-18.6051	2.91918e-77	6.94182e-74
ENSG00000164684	ZNF704	1551.73	-1.46673	0.0825053	-17.7774	1.05715e-70	2.15478e-67
ENSG00000108854	SMURF2	3725.13	-0.83853	0.0501766	-16.7116	1.07972e-62	1.92568e-59
ENSG00000125740	FOSB	1111.19	-3.12431	0.18949	-16.488	4.47252e-61	7.09043e-58
ENSG00000163110	PDLIM5	3909.51	-1.22987	0.0757645	-16.2329	2.95376e-59	4.21442e-56
ENSG00000112294	ALDH5A1	3987.74	-0.99923	0.0619074	-16.1407	1.31999e-58	1.71215e-55
ENSG00000144824	PHLDB2	3714.59	-0.999396	0.0622162	-16.0633	4.61501e-58	5.48724e-55
ENSG00000166233	ARIH1	3703.68	-0.559765	0.0348912	-16.0432	6.38093e-58	7.00332e-55
ENSG00000070669	ASNS	6353.68	-1.55935	0.0988242	-15.779	4.34021e-56	4.4233e-53
ENSG00000164292	RHOBTB3	3092.18	-1.21347	0.0780787	-15.5417	1.81199e-54	1.72356e-51
ENSG00000144283	PKP4	2476.49	-0.683264	0.0444985	-15.3548	3.28976e-53	2.93365e-50
ENSG00000152061	RABGAP1L	6699.39	-0.704812	0.0460022	-15.3213	5.51414e-53	4.62799e-50
ENSG00000099204	ABLIM1	9081.16	-0.676391	0.044328	-15.2588	1.43967e-52	1.14118e-49
ENSG00000171617	ENC1	1402.08	-0.873211	0.0576473	-15.1475	7.87159e-52	5.91115e-49
ENSG00000125968	ID1	2001.84	-1.53364	0.102582	-14.9504	1.54843e-50	1.10465e-47
ENSG00000130066	SAT1	4568.29	-1.84713	0.125097	-14.7655	2.44443e-49	1.66081e-46
ENSG00000120738	EGR1	2231.01	-2.28349	0.15833	-14.4223	3.7457e-47	2.42926e-44
ENSG00000272325	NUDT3	6311.56	-0.619165	0.0442334	-13.9977	1.61036e-44	9.98982e-42
ENSG00000186591	UBE2H	3517.16	-0.605528	0.0436221	-13.8812	8.23345e-44	4.89479e-41
ENSG00000187231	SESTD1	923.167	-1.00935	0.0728986	-13.846	1.34492e-43	7.67574e-41
ENSG00000145012	LPP	3936.73	-0.876181	0.0642832	-13.63	2.65483e-42	1.45689e-39
ENSG00000149212	SESN3	649.182	-1.56176	0.114723	-13.6132	3.34092e-42	1.76549e-39
ENSG00000213719	CLIC1	10004.9	0.574506	0.0423741	13.5579	7.11046e-42	3.62329e-39
ENSG00000150347	ARID5B	1728.24	-1.05199	0.0781473	-13.4616	2.62985e-41	1.29389e-38
ENSG00000102007	PLP2	2012.61	0.776492	0.0582238	13.3363	1.42278e-40	6.76676e-38
ENSG00000153561	RMND5A	4615.57	-0.476854	0.0361965	-13.174	1.23777e-39	5.69695e-37
ENSG00000187678	SPRY4	1191.21	-1.2956	0.0989305	-13.096	3.46983e-39	1.54711e-36
ENSG00000134318	ROCK2	4862.72	-0.634597	0.0491873	-12.9017	4.40548e-38	1.90477e-35
ENSG00000121073	SLC35B1	2325.44	0.813867	0.0634787	12.8211	1.24927e-37	5.24253e-35
ENSG00000197442	MAP3K5	1929.99	-0.745531	0.0590077	-12.6345	1.36304e-36	5.55655e-34
ENSG00000242265	PEG10	881.334	-0.955674	0.0771534	-12.3867	3.08574e-35	1.22298e-32
ENSG00000136485	DCAF7	4080.98	-0.774648	0.0629215	-12.3113	7.86988e-35	3.0348e-32
ENSG00000163947	ARHGEF3	1344.99	-0.804394	0.0655714	-12.2675	1.35433e-34	5.08514e-32
ENSG00000047644	WWC3	2210.01	-0.986964	0.0809561	-12.1914	3.45642e-34	1.26452e-31
ENSG00000135069	PSAT1	2299.38	-0.991789	0.0814689	-12.1738	4.28471e-34	1.51951e-31
ENSG00000162496	DHRS3	489.249	1.48003	0.12159	12.1723	4.3664e-34	1.51951e-31
ENSG00000100316	RPL3	26751.5	-0.512351	0.0421827	-12.146	6.02514e-34	2.04683e-31
ENSG00000124813	RUNX2	502.336	-1.40816	0.116958	-12.0398	2.1936e-33	7.27868e-31
ENSG00000115307	AUP1	3723.68	0.868297	0.0723632	11.9991	3.58967e-33	1.16403e-30
ENSG00000134698	AGO4	647.006	-0.949706	0.0793033	-11.9756	4.76928e-33	1.51218e-30
ENSG00000168672	FAM84B	1283.07	-0.926156	0.0774553	-11.9573	5.94687e-33	1.84457e-30
ENSG00000142227	EMP3	510.245	1.18689	0.0994971	11.9289	8.36309e-33	2.53882e-30
ENSG00000257727	CNPY2	1979.9	0.77417	0.0651504	11.8828	1.4539e-32	4.32172e-30
ENSG00000150760	DOCK1	2167.56	-0.392935	0.0331735	-11.8448	2.28869e-32	6.6643e-30
ENSG00000006459	KDM7A	372.363	-1.43649	0.121375	-11.8351	2.57068e-32	7.33568e-30
ENSG00000099810	MTAP	7396.48	-0.482535	0.0410891	-11.7436	7.6138e-32	2.13007e-29
ENSG00000184117	NIPSP1	2395.74	-0.881042	0.0751719	-11.7204	1.00229e-31	2.75013e-29
ENSG00000055163	CYFIP2	6278.94	-0.770953	0.0658472	-11.7082	1.15697e-31	3.11464e-29
ENSG00000168701	TMEM208	871.648	0.910371	0.077933	11.6815	1.58562e-31	4.18956e-29
ENSG00000114126	TFDP2	2355.48	-0.723484	0.0619486	-11.6788	1.63644e-31	4.24523e-29
ENSG00000100320	RBFOX2	3161.61	-0.564884	0.0486775	-11.6046	3.90459e-31	9.94834e-29
ENSG00000078114	NEBL	549.537	-1.03058	0.0892666	-11.5449	7.83134e-31	1.96031e-28
ENSG00000092621	PHGDH	3132.56	-1.15157	0.0998113	-11.5375	8.53924e-31	2.10065e-28
ENSG00000124766	SOX4	3690.2	-0.845297	0.0736307	-11.4802	1.65834e-30	4.01038e-28
ENSG00000170540	ARL6IP1	10136.8	0.662508	0.0577212	11.4777	1.70729e-30	4.05994e-28
ENSG00000118922	KLF12	816.579	-0.891898	0.0785993	-11.3474	7.63977e-30	1.78695e-27
ENSG00000168710	AHCYL1	2646.33	-0.723416	0.0637702	-11.3441	7.93242e-30	1.82548e-27
ENSG00000171552	BCL2L1	2549.14	-0.618243	0.0545465	-11.3342	8.87905e-30	2.01089e-27
ENSG00000112406	HECA	1107.14	-0.805789	0.0711037	-11.3326	9.04918e-30	2.0174e-27
ENSG00000148158	SNX30	1202.57	-0.721868	0.0640413	-11.2719	1.806e-29	3.96432e-27
ENSG00000100889	PCK2	957.851	-1.29024	0.114514	-11.2671	1.90734e-29	4.12332e-27
ENSG00000094916	CBX5	9481.47	-0.832688	0.0739198	-11.2648	1.95897e-29	4.17174e-27
ENSG00000108244	KRT23	350.761	-1.476	0.131377	-11.2348	2.75009e-29	5.77034e-27
ENSG00000197763	TXNRD3	336.589	-1.00845	0.0899548	-11.2106	3.61564e-29	7.47651e-27
ENSG00000166123	GPT2	2103.68	-0.814957	0.0728285	-11.1901	4.56061e-29	9.29583e-27
ENSG00000182831	C16orf72	10751.8	-0.433663	0.039155	-11.0755	1.64882e-28	3.31343e-26
ENSG00000092847	AGO1	2943.18	-0.639003	0.0578808	-11.04	2.45081e-28	4.8567e-26
ENSG00000156299	TIAM1	2329.27	-0.742942	0.067446	-11.0154	3.22244e-28	6.29832e-26
ENSG00000187079	TEAD1	3811.47	-0.739457	0.0672782	-10.991	4.22078e-28	8.13812e-26
ENSG00000095015	MAP3K1	1332.82	-0.741978	0.0678263	-10.9394	7.471e-28	1.40258e-25
ENSG00000171346	KRT15	264.603	1.19247	0.109001	10.9399	7.42672e-28	1.40258e-25
ENSG00000065882	TBC1D1	6572.39	-0.489088	0.0448293	-10.91	1.03269e-27	1.91356e-25
ENSG00000151276	MAGI1	1184.36	-0.889715	0.0816413	-10.8979	1.18005e-27	2.15858e-25
ENSG00000120337	TNFSF18	70.7605	-2.37826	0.219006	-10.8593	1.80044e-27	3.25173e-25
ENSG00000185630	PBX1	469.125	-0.982096	0.0905421	-10.8468	2.06439e-27	3.68185e-25
ENSG00000128872	TMOD2	433.427	-0.819856	0.0760389	-10.7821	4.18412e-27	7.37024e-25
ENSG00000006715	VPS41	1803.2	-0.495661	0.0460359	-10.7668	4.93745e-27	8.59117e-25
ENSG00000145703	IQGAP2	449.744	-1.17647	0.109348	-10.759	5.37369e-27	9.23757e-25
ENSG00000128228	SDF2L1	1121.74	0.915524	0.0851873	10.7472	6.10948e-27	1.03774e-24
ENSG00000105677	TMEM147	2252.07	0.689978	0.0643521	10.7219	8.03189e-27	1.34822e-24
ENSG00000179218	CALR	18649.8	1.07861	0.100885	10.6915	1.11551e-26	1.85071e-24
ENSG00000142784	WDTC1	856.672	-0.83033	0.0777358	-10.6814	1.24326e-26	2.03894e-24
ENSG00000143106	PSMA5	4535.51	0.61699	0.0578248	10.67	1.40644e-26	2.28035e-24
ENSG00000135404	CD63	2859.13	0.693362	0.0650831	10.6535	1.67935e-26	2.69224e-24
ENSG00000157764	BRAF	2449.66	-0.627374	0.0590897	-10.6173	2.4756e-26	3.92466e-24
ENSG00000147649	MTDH	9965.64	0.440605	0.0415559	10.6027	2.89486e-26	4.53888e-24
ENSG00000014919	COX15	2632.2	-0.383917	0.0362238	-10.5985	3.02893e-26	4.69748e-24
ENSG00000168393	DTYMK	2149.81	0.512459	0.0485616	10.5528	4.93234e-26	7.56717e-24
ENSG00000154127	UBASH3B	2038.53	-0.498797	0.0473837	-10.5268	6.50294e-26	9.87064e-24
ENSG00000109452	INPP4B	1305.31	-0.629796	0.060201	-10.4616	1.29691e-25	1.94783e-23
ENSG00000151150	ANK3	407.717	-0.905416	0.0866839	-10.445	1.54405e-25	2.29485e-23
ENSG00000149591	TAGLN	161.803	1.78041	0.170493	10.4427	1.58296e-25	2.32842e-23
ENSG00000119888	EPCAM	3519.74	0.737579	0.0714539	10.3224	5.57883e-25	8.12232e-23
ENSG00000117410	ATP6V0B	3112.48	0.853606	0.0827266	10.3184	5.81794e-25	8.38489e-23
ENSG00000168282	MGAT2	2576.6	0.671929	0.0653443	10.2829	8.41564e-25	1.20074e-22
ENSG00000145632	PLK2	2126.38	-0.68912	0.0674058	-10.2234	1.55709e-24	2.19966e-22
ENSG00000110841	PPFIBP1	1722.72	-0.803202	0.078616	-10.2168	1.66791e-24	2.33311e-22
ENSG00000078018	MAP2	263.35	-1.09738	0.10747	-10.2111	1.76894e-24	2.45041e-22
ENSG00000089327	FXYD5	1137.08	0.881184	0.0864103	10.1977	2.03074e-24	2.78601e-22
ENSG00000129255	MPDU1	1425.65	0.972155	0.0957975	10.148	3.38144e-24	4.59489e-22
ENSG00000106261	ZKSCAN1	3195.15	-0.566785	0.0559287	-10.1341	3.90096e-24	5.25084e-22
ENSG00000171681	ATF7IP	2336.94	-0.514498	0.0508583	-10.1163	4.67707e-24	6.23667e-22
ENSG00000114315	HES1	222.159	-1.12607	0.111591	-10.0911	6.0511e-24	7.99418e-22
ENSG00000102393	GLA	1200.6	0.953244	0.0945997	10.0766	7.01053e-24	9.17672e-22
ENSG00000092964	DPYSL2	2997.44	-0.722408	0.0719822	-10.0359	1.05963e-23	1.37444e-21
ENSG00000180879	SSR4	3680.23	0.686186	0.0688094	9.97227	2.01574e-23	2.59105e-21
ENSG00000154122	ANKH	1220.72	-0.56119	0.0563091	-9.96625	2.14159e-23	2.72823e-21
ENSG00000114861	FOXP1	1711.66	-0.990433	0.0996535	-9.93878	2.82273e-23	3.56413e-21
ENSG00000117395	EB1BP2	3183.91	0.428882	0.0432728	9.91113	3.72417e-23	4.66109e-21
ENSG00000147155	EBP	1960.18	1.02274	0.103853	9.84792	6.99773e-23	8.68206e-21
ENSG00000063046	EIF4B	36246.1	-0.560702	0.0569659	-9.84276	7.36617e-23	9.06039e-21
ENSG00000138767	CNOT6L	2400.87	-0.721238	0.0733897	-9.82751	8.57126e-23	1.04525e-20
ENSG00000125037	EMC3	1011.87	0.852516	0.0868324	9.81795	9.42419e-23	1.13953e-20
ENSG00000131711	MAP1B	2449.5	-0.967562	0.098685	-9.80456	1.07619e-22	1.29034e-20
ENSG00000114395	CYB561D2	640.609	1.20734	0.123429	9.78169	1.34943e-22	1.60448e-20
ENSG00000135373	EHF	815.824	-0.863817	0.088438	-9.76749	1.55253e-22	1.83071e-20
ENSG00000100030	MAPK1	4982.38	-0.435118	0.0447305	-9.72753	2.30117e-22	2.69123e-20
ENSG00000175793	SFN	1810.32	0.702955	0.0723417	9.71715	2.54813e-22	2.95583e-20
ENSG00000205189	ZBTB10	1690.18	-0.658837	0.0679322	-9.69845	3.06116e-22	3.52231e-20
ENSG00000138801	PAPSS1	2623.96	-0.569161	0.0587976	-9.68	3.66713e-22	4.18581e-20
ENSG00000163435	ELF3	805.628	0.720253	0.0744501	9.6743	3.87722e-22	4.39049e-20
ENSG00000244509	APOBEC3C	1332.03	-0.816613	0.0845509	-9.65825	4.53565e-22	5.09564e-20
ENSG00000131238	PPT1	2137.04	0.604626	0.0626958	9.64381	5.22152e-22	5.82036e-20
ENSG00000152642	GPD1L	1602.42	-0.499956	0.0519546	-9.62295	6.39666e-22	7.07501e-20
ENSG00000204516	MICB	1550.46	0.656047	0.0681953	9.62012	6.57542e-22	7.21678e-20
ENSG00000119969	HELLS	8053.69	-0.589425	0.0613719	-9.60415	7.67874e-22	8.36338e-20
ENSG00000120437	ACAT2	2728.85	0.652003	0.0682305	9.55588	1.22533e-21	1.32447e-19
ENSG00000150593	PDCD4	1022.15	-1.2105	0.126787	-9.54755	1.32798e-21	1.42463e-19
ENSG00000146463	ZMYM4	2883.17	-0.399537	0.0418562	-9.54548	1.35484e-21	1.4426e-19
ENSG00000175215	CTDSP2	2544.2	-0.660206	0.0691763	-9.54381	1.37675e-21	1.45507e-19
ENSG00000185591	SP1	4272.81	-0.419941	0.044097	-9.52311	1.68075e-21	1.7633e-19
ENSG00000188177	ZC3H6	394.683	-1.06123	0.111761	-9.49552	2.19113e-21	2.26544e-19
ENSG00000151012	SLC7A11	2428.16	-0.737351	0.0776518	-9.49561	2.18924e-21	2.26544e-19
ENSG00000056586	RC3H2	3944.16	-0.518646	0.0546276	-9.49422	2.2187e-21	2.27744e-19
ENSG00000148926	ADM	1254.25	1.09936	0.116231	9.45841	3.12675e-21	3.1866e-19
ENSG00000198408	MGEA5	6037	-0.361198	0.0382986	-9.43112	4.05749e-21	4.10583e-19
ENSG00000099968	BCL2L13	1747.21	-0.442241	0.0469677	-9.41586	4.6922e-21	4.71467e-19
ENSG00000106546	AHR	1896.49	-0.590317	0.0627025	-9.41456	4.75046e-21	4.73983e-19
ENSG00000147684	NDUFB9	3294.68	0.636225	0.0678048	9.38318	6.40135e-21	6.34268e-19
ENSG00000106105	GARS	7001.15	-0.618781	0.0659679	-9.38003	6.59524e-21	6.48972e-19
ENSG00000105778	AVL9	3645.84	-0.448277	0.0478584	-9.36674	7.48083e-21	7.31072e-19
ENSG00000170456	DENND5B	1501.53	-0.654746	0.0700481	-9.34709	9.00942e-21	8.74466e-19
ENSG00000053254	FOXN3	1842.99	-0.721722	0.0774533	-9.31816	1.18377e-20	1.13356e-18
ENSG00000151693	ASAP2	512.906	-0.692886	0.0743534	-9.31883	1.17635e-20	1.13356e-18
ENSG00000017483	SLC38A5	2420.47	1.19981	0.128855	9.31132	1.26256e-20	1.20095e-18
ENSG00000101752	MIB1	6107.81	-0.548279	0.0589346	-9.30318	1.363e-20	1.2879e-18
ENSG00000105810	CDK6	5211.4	-0.45655	0.0491629	-9.28648	1.59472e-20	1.49694e-18
ENSG00000120129	DUSP1	630.718	-1.01033	0.108819	-9.28453	1.62427e-20	1.51472e-18
ENSG00000170145	SIK2	1771.94	-0.674451	0.0727799	-9.267	1.91458e-20	1.77385e-18
ENSG00000109929	SC5D	1103.13	0.728456	0.0786467	9.26239	1.99914e-20	1.84024e-18
ENSG00000141510	TP53	1656.79	-0.685811	0.0742624	-9.23497	2.58348e-20	2.36289e-18
ENSG00000104325	DECR1	1124.43	-0.667361	0.0722889	-9.23187	2.65956e-20	2.41699e-18
ENSG00000052802	MSMO1	2095.55	0.963042	0.104414	9.22328	2.88156e-20	2.60216e-18
ENSG00000134287	ARF3	4305.91	-0.549784	0.0596574	-9.21568	3.09314e-20	2.77566e-18
ENSG00000135451	TROAP	1347.25	0.614969	0.0667672	9.21064	3.24183e-20	2.8909e-18
ENSG00000138758	2019-09-11	6218.04	-0.448439	0.0487151	-9.20534	3.40596e-20	3.0184e-18
ENSG00000147955	SIGMAR1	2948.53	0.459507	0.0499539	9.19863	3.62535e-20	3.19299e-18
ENSG00000149483	TMEM138	896.882	0.687663	0.0749967	9.16924	4.76359e-20	4.16975e-18
ENSG00000118513	MYB	1768.36	-0.75343	0.0823219	-9.15224	5.57665e-20	4.85168e-18
ENSG00000123066	MED13L	5252.11	-0.605641	0.0663439	-9.1288	6.92611e-20	5.9892e-18
ENSG00000128607	KLHDC10	1829.11	-0.456416	0.0500608	-9.11722	7.70755e-20	6.62478e-18
ENSG00000142507	PSMB6	3470.57	0.473066	0.0519754	9.10173	8.89008e-20	7.59543e-18
ENSG00000153944	MSI2	6637.93	-0.670396	0.0737408	-9.09125	9.79056e-20	8.31498e-18
ENSG00000133131	MORC4	1219.56	-0.750464	0.0826612	-9.07879	1.09788e-19	9.26896e-18
ENSG00000138443	ABI2	2680.95	-0.647272	0.0713972	-9.0658	1.23696e-19	1.03817e-17
ENSG00000101255	TRIB3	2070.32	-0.831593	0.0919112	-9.04778	1.45904e-19	1.21244e-17
ENSG00000090520	DJB11	3307.73	0.607622	0.0671584	9.04759	1.46159e-19	1.21244e-17
ENSG00000150907	FOXO1	1259.88	-0.703962	0.0779474	-9.03124	1.69733e-19	1.39986e-17
ENSG00000183049	CAMK1D	1038.26	-0.946841	0.105004	-9.01722	1.92921e-19	1.58195e-17
ENSG00000065911	MTHFD2	11941.4	-0.579601	0.0642873	-9.01579	1.95449e-19	1.59353e-17
ENSG00000105518	TMEM205	911.315	0.872409	0.096945	8.99901	2.2777e-19	1.84649e-17
ENSG00000133606	MKRN1	2650.9	-0.408959	0.0456199	-8.96449	3.11719e-19	2.51277e-17
ENSG00000172175	MALT1	2293.58	-0.418105	0.0466654	-8.95964	3.25755e-19	2.61116e-17
ENSG00000156471	PTDSS1	6097.63	0.595106	0.0664493	8.95578	3.3733e-19	2.68884e-17
ENSG00000167779	IGFBP6	535.694	1.22461	0.13716	8.92833	4.32484e-19	3.42816e-17
ENSG00000176624	MEX3C	3333.7	-0.477393	0.0535572	-8.91371	4.93518e-19	3.89034e-17
ENSG00000112343	TRIM38	1776.73	-0.557306	0.0625519	-8.9095	5.12651e-19	4.01896e-17
ENSG00000136930	PSMB7	3691.8	0.416106	0.0467414	8.90232	5.46924e-19	4.26422e-17
ENSG00000072274	TFRC	18430.1	0.86091	0.097038	8.87188	7.19189e-19	5.57684e-17
ENSG00000132589	FLOT2	2086.36	-0.502071	0.0566972	-8.8553	8.34581e-19	6.43665e-17
ENSG00000173273	TNKS	2911.97	-0.469622	0.053069	-8.84927	8.80907e-19	6.75741e-17
ENSG00000171067	C11orf24	787.142	0.698731	0.0791872	8.82378	1.10658e-18	8.44318e-17
ENSG00000155090	KLF10	2026.63	-0.570117	0.0646577	-8.81747	1.17071e-18	8.88493e-17
ENSG00000161791	FMNL3	934.888	-0.768646	0.0874583	-8.78871	1.51284e-18	1.14208e-16
ENSG00000177189	RPS6KA3	2696.7	-0.551961	0.0628734	-8.77894	1.65026e-18	1.23926e-16
ENSG00000198265	HELZ	3613.8	-0.503707	0.05739	-8.77692	1.68012e-18	1.25507e-16
ENSG00000117602	RCAN3	1663.3	-0.739719	0.0844732	-8.75685	2.00786e-18	1.49209e-16
ENSG00000077097	TOP2B	8576.1	-0.508421	0.0581204	-8.74772	2.17716e-18	1.60952e-16
ENSG00000166886	B2	1642.83	-0.813625	0.0930202	-8.74675	2.19584e-18	1.61496e-16
ENSG00000112182	BACH2	5446.51	-0.918562	0.105075	-8.74198	2.29062e-18	1.67603e-16
ENSG00000106144	CASP2	2222.49	-0.632335	0.0724447	-8.72853	2.58004e-18	1.87816e-16
ENSG00000010810	FYN	753.799	-0.738264	0.0846431	-8.72208	2.73136e-18	1.97823e-16
ENSG00000181019	NQO1	6336.24	-0.551626	0.0632936	-8.71536	2.89838e-18	2.08859e-16
ENSG00000124120	TTPAL	1838.28	-0.452675	0.0520055	-8.70437	3.19344e-18	2.28965e-16
ENSG00000162521	RBBP4	9544.32	-0.482212	0.0554486	-8.69655	3.42125e-18	2.44072e-16
ENSG00000205220	PSMB10	2291	0.705183	0.0810937	8.69591	3.44053e-18	2.44226e-16
ENSG00000136908	DPM2	860.484	0.564351	0.0650369	8.6774	4.0493e-18	2.86017e-16
ENSG00000175745	NR2F1	1031.46	-0.730438	0.0842187	-8.67311	4.20486e-18	2.95542e-16
ENSG00000081377	CDC14B	722.287	-0.560136	0.0645875	-8.67251	4.22686e-18	2.95631e-16
ENSG00000273899	NOL12	892.663	0.70756	0.0816528	8.66547	4.49643e-18	3.12952e-16
ENSG00000074842	MYDGF	1331.69	0.924309	0.106837	8.65156	5.08002e-18	3.51853e-16
ENSG00000163960	UBXN7	2107.04	-0.700132	0.0809323	-8.65083	5.11267e-18	3.52404e-16
ENSG00000128626	MRPS12	1843.9	0.524801	0.0606737	8.64957	5.1692e-18	3.54587e-16
ENSG00000172269	DPAGT1	813.713	0.607835	0.0703824	8.63618	5.81241e-18	3.96801e-16
ENSG00000118707	TGIF2	1300.62	-0.612169	0.0709186	-8.63199	6.02919e-18	4.09641e-16
ENSG00000109189	USP46	1680.2	-0.632747	0.0733947	-8.62115	6.6285e-18	4.48225e-16
ENSG00000101109	STK4	6158.06	-0.455454	0.0528781	-8.61328	7.09974e-18	4.77826e-16
ENSG00000115365	LANCL1	2224.87	-0.66366	0.0772718	-8.58865	8.7994e-18	5.89436e-16
ENSG00000165757	KIAA1462	883.85	-0.862216	0.100548	-8.57516	9.89491e-18	6.59722e-16
ENSG00000168000	BSCL2	645.603	1.35603	0.158317	8.56526	1.07828e-17	7.15576e-16
ENSG00000273079	GRIN2B	990.683	-0.76177	0.0889626	-8.56281	1.10148e-17	7.27592e-16
ENSG00000151422	FER	2144.05	-0.488859	0.0571186	-8.55867	1.14174e-17	7.50705e-16
ENSG00000140382	HMG20A	1831.47	-0.421859	0.0492984	-8.55725	1.15594e-17	7.56559e-16
ENSG00000198380	GFPT1	3082.32	-0.536983	0.0627931	-8.55162	1.21371e-17	7.90742e-16
ENSG00000148730	EIF4EBP2	4236.06	-0.841387	0.0985379	-8.53871	1.35731e-17	8.76295e-16
ENSG00000138678	GPAT3	808.115	1.09679	0.128445	8.53904	1.35346e-17	8.76295e-16
ENSG00000169504	CLIC4	4764.8	-0.935711	0.109788	-8.5229	1.55612e-17	1.00012e-15
ENSG00000183688	FAM101B	920.643	-0.641657	0.0752915	-8.5223	1.56414e-17	1.00077e-15
ENSG00000149346	SLX4IP	1108.48	-0.773042	0.0907175	-8.52142	1.57608e-17	1.0039e-15
ENSG00000134153	EMC7	679.525	0.815452	0.095838	8.50865	1.75977e-17	1.11593e-15
ENSG00000172795	DCP2	5741.82	-0.584909	0.0689629	-8.48151	2.22299e-17	1.40344e-15
ENSG00000087460	GS	9966.62	-0.4495	0.0530329	-8.47587	2.33334e-17	1.46661e-15
ENSG00000136560	TANK	2837.42	-0.794432	0.0938586	-8.46414	2.58055e-17	1.61488e-15
ENSG00000080298	RFX3	377.489	-0.979595	0.115815	-8.45825	2.7141e-17	1.69104e-15
ENSG00000173473	SMARCC1	8141.51	-0.398593	0.0473561	-8.41694	3.8644e-17	2.39727e-15
ENSG00000138085	ATRAID	1847.35	0.531128	0.0631368	8.41233	4.01941e-17	2.48264e-15
ENSG00000108510	MED13	8339.02	-0.325983	0.0387771	-8.40658	4.22127e-17	2.59608e-15
ENSG00000182054	IDH2	1491.07	-0.815552	0.0970487	-8.40353	4.3327e-17	2.65317e-15
ENSG00000087448	KLHL42	2285.31	-0.430366	0.0512469	-8.39788	4.54623e-17	2.77203e-15
ENSG00000136450	SRSF1	16979	-0.365028	0.0435078	-8.38994	4.86406e-17	2.95321e-15
ENSG00000126878	AIF1L	860.299	-0.658712	0.0786294	-8.37743	5.40964e-17	3.27054e-15
ENSG00000160072	ATAD3B	3012.01	0.74111	0.088508	8.37337	5.59932e-17	3.37093e-15
ENSG00000138439	FAM117B	567.723	-0.725012	0.0866644	-8.36574	5.97382e-17	3.58128e-15
ENSG00000111252	SH2B3	1566.83	-0.611263	0.0732087	-8.3496	6.84938e-17	4.07195e-15
ENSG00000181192	DHTKD1	2370.84	-0.608755	0.0729079	-8.34965	6.84683e-17	4.07195e-15
ENSG00000183696	UPP1	271.231	1.16321	0.139374	8.34591	7.06646e-17	4.18358e-15
ENSG00000165376	CLDN2	33.869	-2.38706	0.286585	-8.32933	8.13029e-17	4.79351e-15
ENSG00000128965	CHAC1	358.587	-2.42564	0.291455	-8.32251	8.61228e-17	5.05679e-15
ENSG00000108671	PSMD11	4152.42	0.35642	0.0429201	8.30427	1.00438e-16	5.87317e-15
ENSG00000163683	SMIM14	301.799	-1.3913	0.167619	-8.30036	1.038e-16	6.04497e-15
ENSG00000128510	CPA4	522.769	1.97575	0.238111	8.29761	1.06224e-16	6.16096e-15
ENSG00000163053	SLC16A14	511.461	0.785131	0.0946446	8.29557	1.08062e-16	6.24221e-15
ENSG00000185627	PSMD13	4771.43	0.487275	0.0587723	8.29091	1.12386e-16	6.46584e-15
ENSG00000121039	RDH10	895.07	0.721241	0.0870723	8.28324	1.19864e-16	6.86836e-15
ENSG00000128272	ATF4	10588.7	-0.567563	0.0685779	-8.27618	1.27187e-16	7.25882e-15
ENSG00000121691	CAT	1638.8	-0.674218	0.0814819	-8.27446	1.29044e-16	7.33547e-15
ENSG00000185475	TMEM179B	798.668	0.628585	0.0760634	8.26396	1.40921e-16	7.9788e-15
ENSG00000135318	NT5E	730.764	0.933425	0.112975	8.26225	1.42958e-16	8.06214e-15
ENSG00000198420	TCAF1	1996.58	-0.782572	0.0948192	-8.25331	1.54062e-16	8.65417e-15
ENSG00000065060	UHRF1BP1	2588.36	-0.544681	0.066033	-8.24861	1.60241e-16	8.96597e-15
ENSG00000002745	WNT16	1370.76	0.587052	0.0713488	8.22792	1.90489e-16	1.06168e-14
ENSG00000164620	RELL2	1036.8	0.792653	0.0964258	8.22034	2.02924e-16	1.12659e-14
ENSG00000145907	G3BP1	17304.4	-0.331085	0.0402791	-8.21976	2.03909e-16	1.12766e-14
ENSG00000114127	XRN1	2071.4	-0.558563	0.0679797	-8.21661	2.09335e-16	1.1532e-14
ENSG00000186283	TOR3A	1600.42	0.576955	0.0703173	8.20502	2.30555e-16	1.26522e-14
ENSG00000161057	PSMC2	4211.34	0.45564	0.0556789	8.18335	2.76067e-16	1.50421e-14
ENSG00000122884	P4HA1	1722.97	0.848868	0.103732	8.18328	2.76214e-16	1.50421e-14
ENSG00000144730	IL17RD	685	-0.944082	0.115462	-8.17654	2.92106e-16	1.5847e-14
ENSG00000031698	SARS	4164.26	-0.614676	0.0752135	-8.17243	3.02251e-16	1.63353e-14
ENSG00000276293	PIP4K2B	2317.21	-0.358981	0.0439295	-8.17175	3.03938e-16	1.63645e-14
ENSG00000108306	FBXL20	604.942	-0.734548	0.0899797	-8.16348	3.25499e-16	1.74595e-14
ENSG00000100592	DAAM1	2848.92	-0.591827	0.0727151	-8.13898	3.98615e-16	2.13012e-14
ENSG00000144827	ABHD10	3673.12	-0.589477	0.0724976	-8.13098	4.25832e-16	2.26708e-14
ENSG00000095002	MSH2	4288.45	-0.347663	0.0428246	-8.11831	4.7272e-16	2.50735e-14
ENSG00000091039	OSBPL8	6084.73	-0.737006	0.0908433	-8.11294	4.94106e-16	2.61108e-14
ENSG00000122741	DCAF10	877.034	-0.596559	0.0735579	-8.11006	5.05936e-16	2.66372e-14
ENSG00000073614	KDM5A	3792.1	-0.407779	0.0503273	-8.10254	5.38222e-16	2.82329e-14
ENSG00000169126	ARMC4	479.575	-0.624579	0.0771085	-8.10001	5.49568e-16	2.87225e-14
ENSG00000168646	AXIN2	599.554	-0.705918	0.0872831	-8.08768	6.08132e-16	3.16672e-14
ENSG00000105438	KDELR1	2174.94	0.542179	0.0670765	8.08299	6.31996e-16	3.27902e-14
ENSG00000155792	DEPTOR	1205.4	-1.07172	0.132809	-8.06963	7.05127e-16	3.6452e-14
ENSG00000136261	BZW2	4815.34	-0.3628	0.0450627	-8.051	8.21196e-16	4.2299e-14
ENSG00000166326	TRIM44	1586.03	-0.4849	0.0602748	-8.04482	8.63743e-16	4.43305e-14
ENSG00000163463	KRTCAP2	1464.33	0.791238	0.0983695	8.04353	8.72878e-16	4.46388e-14
ENSG00000183309	ZNF623	1016.37	-0.524665	0.0652398	-8.0421	8.831e-16	4.50003e-14
ENSG00000151692	RNF144A	465.406	-0.682777	0.0849479	-8.03759	9.16206e-16	4.65211e-14
ENSG00000156639	ZFAND3	478.335	-0.726438	0.0904135	-8.03462	9.3873e-16	4.74957e-14
ENSG00000228716	DHFR	6006.46	-0.602607	0.0750878	-8.02536	1.01227e-15	5.08557e-14
ENSG00000013275	PSMC4	3502.36	0.599579	0.0747095	8.02546	1.01143e-15	5.08557e-14
ENSG00000171223	JUNB	2605.47	-0.909152	0.113316	-8.02318	1.03045e-15	5.15874e-14
ENSG00000084073	ZMPSTE24	3645.81	0.66582	0.083059	8.01623	1.09038e-15	5.4397e-14
ENSG00000253719	ATXN7L3B	3081.74	-0.406876	0.0507692	-8.01423	1.10831e-15	5.50986e-14
ENSG00000154319	FAM167A	1317.6	-0.801007	0.099995	-8.01046	1.14277e-15	5.66145e-14
ENSG00000166847	DCTN5	3600.81	-0.301199	0.037604	-8.00976	1.14932e-15	5.67423e-14
ENSG00000001036	FUCA2	1547.96	0.674962	0.0842933	8.0073	1.17258e-15	5.76908e-14
ENSG00000155111	CDK19	657.459	-0.760368	0.09502	-8.00219	1.22229e-15	5.99301e-14
ENSG00000107854	TNKS2	2258.64	-0.443098	0.0554263	-7.99436	1.30251e-15	6.36445e-14
ENSG00000198712	MT-CO2	16533.7	1.94657	0.243787	7.98473	1.40827e-15	6.85775e-14
ENSG00000175970	UNC119B	1538.73	-0.548911	0.0688151	-7.9766	1.50419e-15	7.2999e-14
ENSG00000100625	SIX4	696.42	-0.619876	0.0777739	-7.97023	1.58385e-15	7.66047e-14
ENSG00000123131	PRDX4	3357.98	0.690471	0.0866366	7.96974	1.59014e-15	7.6649e-14
ENSG00000100523	DDHD1	4240.08	-0.332848	0.0417849	-7.96574	1.64234e-15	7.88986e-14
ENSG00000114999	TTL	2829.05	-0.386572	0.0485654	-7.95981	1.72306e-15	8.24987e-14
ENSG00000160551	TAOK1	5896.67	-0.429716	0.0540106	-7.95614	1.77487e-15	8.46954e-14
ENSG00000157992	KRTCAP3	300.742	0.725683	0.0913842	7.94102	2.00531e-15	9.53727e-14
ENSG00000167644	C19orf33	565.25	1.14606	0.14449	7.93176	2.16066e-15	1.0242e-13
ENSG00000129675	ARHGEF6	2311.92	-0.773797	0.0975689	-7.93077	2.17792e-15	1.02896e-13
ENSG00000007255	TRAPPC6A	426.176	-1.21308	0.153006	-7.9283	2.22158e-15	1.04612e-13
ENSG00000175265	GOLGA8A	2531.91	1.09978	0.13875	7.92635	2.25675e-15	1.05919e-13
ENSG00000155629	PIK3AP1	5346.44	-0.47967	0.0605373	-7.92355	2.30832e-15	1.07984e-13
ENSG00000143924	EML4	3728.39	-0.389591	0.0491727	-7.92291	2.32011e-15	1.08181e-13
ENSG00000109255	NMU	766.153	0.843252	0.106455	7.92118	2.35276e-15	1.09346e-13
ENSG00000148672	GLUD1	6008.83	-0.306818	0.038752	-7.91747	2.42398e-15	1.12087e-13
ENSG00000162144	CYB561A3	3971.81	0.524419	0.0662372	7.91729	2.42745e-15	1.12087e-13
ENSG00000058091	CDK14	4866.85	-0.501047	0.0634279	-7.89948	2.8006e-15	1.289e-13
ENSG00000170871	KIAA0232	1541.73	-0.428597	0.0542915	-7.89436	2.91805e-15	1.33874e-13
ENSG00000160606	TLCD1	434.797	1.07872	0.136713	7.89038	3.01269e-15	1.37773e-13
ENSG00000167772	ANGPTL4	211.99	1.8178	0.230488	7.88677	3.10107e-15	1.41361e-13
ENSG00000109084	TMEM97	2761.55	0.531181	0.0674399	7.87636	3.37056e-15	1.53157e-13
ENSG00000102038	SMARCA1	948.651	-0.561631	0.0713241	-7.87436	3.42502e-15	1.55137e-13
ENSG00000140262	TCF12	2668.47	-0.471309	0.0599067	-7.86738	3.62145e-15	1.63515e-13
ENSG00000023287	RB1CC1	2214.73	-0.368378	0.0469048	-7.85375	4.03773e-15	1.81736e-13
ENSG00000129657	SEC14L1	1977.85	-0.568784	0.0725837	-7.83625	4.64202e-15	2.08278e-13
ENSG00000054654	SYNE2	34655.2	-0.761144	0.097333	-7.82	5.28239e-15	2.36267e-13
ENSG00000125378	BMP4	2085.07	-0.357838	0.045805	-7.8122	5.61971e-15	2.50569e-13
ENSG00000120868	APAF1	1474.8	-0.473602	0.0607221	-7.7995	6.21525e-15	2.76259e-13
ENSG00000084093	REST	2787.43	-0.483682	0.0620375	-7.79661	6.35943e-15	2.8179e-13
ENSG00000130707	ASS1	579.421	-0.872575	0.111989	-7.79165	6.61398e-15	2.92162e-13
ENSG00000136144	RCBTB1	1750.86	-0.496354	0.0637683	-7.7837	7.04316e-15	3.1016e-13
ENSG00000139697	SBNO1	5950.05	-0.292595	0.037609	-7.77991	7.25756e-15	3.18618e-13
ENSG00000165283	STOML2	4496.78	0.453446	0.0583054	7.77709	7.42146e-15	3.24814e-13
ENSG00000135108	FBXO21	2267.05	-0.484014	0.0622797	-7.77161	7.74937e-15	3.38128e-13
ENSG00000135049	AGTPBP1	1789.03	-0.457264	0.0589698	-7.75422	8.88904e-15	3.86673e-13
ENSG00000198840	MT-ND3	3986.31	2.01205	0.259582	7.7511	9.11008e-15	3.95084e-13
ENSG00000119402	FBXW2	3444.72	-0.404397	0.0521961	-7.74765	9.36102e-15	4.04737e-13
ENSG00000159063	ALG8	1347.75	0.688432	0.0889133	7.74274	9.72983e-15	4.19412e-13
ENSG00000111144	LTA4H	4521.93	-0.529719	0.0684274	-7.74132	9.83865e-15	4.22825e-13
ENSG00000165209	STRBP	4510.24	-0.341534	0.0441369	-7.73806	1.00942e-14	4.32504e-13
ENSG00000137942	FNBP1L	1264.48	-0.526819	0.068096	-7.73642	1.02254e-14	4.36814e-13
ENSG00000137269	LRRC1	615.036	-0.499702	0.0645949	-7.73594	1.02641e-14	4.37158e-13
ENSG00000127328	RAB3IP	2335.18	-0.523636	0.0677165	-7.73278	1.05227e-14	4.46837e-13
ENSG00000114742	WDR48	1305.08	-0.483164	0.0625132	-7.72899	1.08402e-14	4.58956e-13
ENSG00000178585	CTNNBIP1	508.295	-0.556501	0.0721055	-7.71788	1.18282e-14	4.99305e-13
ENSG00000066322	ELOVL1	1535.4	0.76248	0.0991028	7.69382	1.428e-14	6.01026e-13
ENSG00000147364	FBXO25	396.43	-0.75707	0.0986125	-7.67722	1.62579e-14	6.82259e-13
ENSG00000170425	ADORA2B	1002.05	0.679812	0.0886495	7.66854	1.73961e-14	7.2788e-13
ENSG00000169499	PLEKHA2	6089.65	-0.562448	0.0733655	-7.66639	1.76907e-14	7.38042e-13
ENSG00000116191	RALGPS2	2651.09	-0.613197	0.0800237	-7.6627	1.82065e-14	7.5735e-13
ENSG00000145675	PIK3R1	1031.44	-0.607118	0.0792467	-7.66111	1.84332e-14	7.64548e-13
ENSG00000113161	HMGCR	5147.4	0.748398	0.0977565	7.65573	1.92213e-14	7.94928e-13
ENSG00000115993	TRAK2	1554.1	-0.52916	0.0691292	-7.65465	1.93833e-14	7.9931e-13
ENSG00000204520	MICA	599.959	1.07013	0.139985	7.64461	2.09586e-14	8.61777e-13
ENSG00000183718	TRIM52	624.714	0.777841	0.102072	7.62052	2.52664e-14	1.03592e-12
ENSG00000198763	MT-ND2	6206.78	2.46343	0.323924	7.60494	2.85026e-14	1.16526e-12
ENSG00000112685	EXOC2	1514.14	-0.401041	0.0527574	-7.6016	2.92488e-14	1.19235e-12
ENSG00000186480	INSIG1	4285.83	1.10846	0.146093	7.58739	3.2641e-14	1.32684e-12
ENSG00000047365	ARAP2	1259.08	-0.552264	0.072796	-7.58646	3.28767e-14	1.33077e-12
ENSG00000213593	TMX2	2868.76	0.659108	0.0868817	7.58627	3.29241e-14	1.33077e-12
ENSG00000244405	ETV5	1280.51	-0.562666	0.0741737	-7.58579	3.30466e-14	1.33194e-12
ENSG00000174130	TLR6	397.094	0.852874	0.112475	7.58279	3.38213e-14	1.35933e-12
ENSG00000106049	HIBADH	681.979	-0.65293	0.0861135	-7.58221	3.39722e-14	1.36156e-12
ENSG00000079459	FDFT1	3266.66	0.524294	0.0691828	7.57839	3.49862e-14	1.39827e-12
ENSG00000171992	SYNPO	116.507	-1.37221	0.181135	-7.57565	3.57334e-14	1.42415e-12
ENSG00000257093	KIAA1147	1464.23	-0.593792	0.0785296	-7.56138	3.98827e-14	1.58509e-12
ENSG00000109099	PMP22	565.668	0.645829	0.0855101	7.55266	4.26444e-14	1.69014e-12
ENSG00000243364	EF4	312.056	0.829321	0.109986	7.54023	4.69141e-14	1.85421e-12
ENSG00000171135	JAGN1	1138.71	0.62281	0.0826921	7.53168	5.00907e-14	1.97429e-12
ENSG00000069482	GAL	446.767	0.972977	0.129222	7.5295	5.09344e-14	2.00202e-12
ENSG00000071462	WBSCR22	3476.84	0.380489	0.0505492	7.52711	5.18751e-14	2.03339e-12
ENSG00000118689	FOXO3	1876.89	-0.416031	0.0553109	-7.52168	5.40762e-14	2.11386e-12
ENSG00000116898	MRPS15	1758.17	0.599937	0.0798505	7.51325	5.76762e-14	2.24843e-12
ENSG00000196233	LCOR	4616.54	-0.481287	0.0641132	-7.50683	6.05742e-14	2.35497e-12
ENSG00000169750	RAC3	1492.59	0.502782	0.0670623	7.49723	6.51811e-14	2.52719e-12
ENSG00000124164	VAPB	1379.82	-0.595962	0.0795848	-7.48839	6.97232e-14	2.69596e-12
ENSG00000069275	NUCKS1	14640.3	-0.606765	0.0812037	-7.47213	7.89058e-14	3.04278e-12
ENSG00000123213	NLN	2431.04	-0.406297	0.0544752	-7.45839	8.7584e-14	3.36833e-12
ENSG00000152409	JMY	1008.18	-0.54164	0.0726358	-7.45693	8.85626e-14	3.3968e-12
ENSG00000163349	HIPK1	4185.06	-0.402389	0.0539685	-7.456	8.91872e-14	3.41159e-12
ENSG00000156531	PHF6	4448.82	-0.564277	0.0756871	-7.45539	8.96015e-14	3.41277e-12
ENSG00000054965	FAM168A	1403.26	-0.545189	0.0731282	-7.45525	8.96965e-14	3.41277e-12
ENSG00000125354	2019-09-06	2275.11	-0.55083	0.0739282	-7.45087	9.2725e-14	3.51862e-12
ENSG00000103044	HAS3	877.312	1.27055	0.170646	7.44552	9.6566e-14	3.65465e-12
ENSG00000101665	SMAD7	77.0072	-1.61682	0.217173	-7.44486	9.70446e-14	3.66305e-12
ENSG00000062582	MRPS24	1365.16	0.441361	0.0593628	7.43498	1.04584e-13	3.92684e-12
ENSG00000157778	PSMG3	1201.38	0.590063	0.0793613	7.43514	1.04457e-13	3.92684e-12
ENSG00000112972	HMGCS1	4396.82	0.587465	0.0790311	7.43333	1.05894e-13	3.9656e-12
ENSG00000143149	ALDH9A1	2004.23	-0.401446	0.0540191	-7.43156	1.07326e-13	4.00869e-12
ENSG00000197965	MPZL1	3204.19	0.322368	0.0434392	7.42113	1.16129e-13	4.32619e-12
ENSG00000176697	BDNF	524.127	-0.697545	0.0940336	-7.41804	1.18865e-13	4.41658e-12
ENSG00000239887	C1orf226	185.595	-1.06931	0.144203	-7.41535	1.21307e-13	4.48397e-12
ENSG00000100106	TRIOBP	2298.57	-0.477824	0.0644345	-7.41565	1.21029e-13	4.48397e-12
ENSG00000168172	HOOK3	2291.9	-0.532759	0.0718715	-7.41265	1.238e-13	4.55253e-12
ENSG00000141646	SMAD4	2560.56	-0.354039	0.0477594	-7.41298	1.23493e-13	4.55253e-12
ENSG00000120697	ALG5	1132.23	0.728303	0.0983504	7.40519	1.3096e-13	4.80345e-12
ENSG00000123453	SARDH	436.396	-0.923756	0.124932	-7.39405	1.42424e-13	5.21054e-12
ENSG00000158711	ELK4	3462.12	-0.637405	0.0862452	-7.39061	1.46155e-13	5.3236e-12
ENSG00000152767	FARP1	1100.86	-0.589277	0.0797342	-7.39052	1.46261e-13	5.3236e-12
ENSG00000064666	CNN2	4011.3	-0.427971	0.0580276	-7.3753	1.63981e-13	5.9534e-12
ENSG00000132196	HSD17B7	813.166	0.629436	0.0854764	7.36385	1.78678e-13	6.47051e-12
ENSG00000011523	CEP68	943.953	-0.509745	0.0692549	-7.36042	1.83327e-13	6.62204e-12
ENSG00000071794	HLTF	3305.44	-0.464535	0.0631174	-7.35986	1.84099e-13	6.63313e-12
ENSG00000058272	PPP1R12A	4408.39	-0.254378	0.0345711	-7.3581	1.8655e-13	6.70452e-12
ENSG00000128463	EMC4	1992.49	0.486412	0.0661557	7.35252	1.94497e-13	6.97258e-12
ENSG00000049759	NEDD4L	881.292	-0.444944	0.0605317	-7.35059	1.97333e-13	7.05652e-12
ENSG00000134531	EMP1	980.044	0.787646	0.107163	7.34998	1.9823e-13	7.07086e-12
ENSG00000126903	SLC10A3	722.461	0.685573	0.0933143	7.34692	2.0282e-13	7.21656e-12
ENSG00000184840	TMED9	3090.85	0.600498	0.081757	7.34491	2.05896e-13	7.30778e-12
ENSG00000133315	MACROD1	471.785	-0.826224	0.112509	-7.34366	2.07838e-13	7.35838e-12
ENSG00000145743	FBXL17	518.744	-0.624807	0.0851055	-7.34155	2.11131e-13	7.45647e-12
ENSG00000164904	ALDH7A1	775.752	-0.708636	0.0966265	-7.33376	2.23785e-13	7.88387e-12
ENSG00000174469	CNTP2	60.1748	-1.47087	0.200635	-7.33108	2.28311e-13	8.02349e-12
ENSG00000131844	MCCC2	2538.04	-0.477165	0.0651128	-7.32829	2.33106e-13	8.17189e-12
ENSG00000214193	SH3D21	231.314	1.19315	0.163088	7.31601	2.55461e-13	8.93363e-12
ENSG00000027075	PRKCH	435.281	-0.663455	0.0906999	-7.31483	2.57703e-13	8.98999e-12
ENSG00000162434	JAK1	7675.43	-0.437735	0.0598667	-7.31182	2.63539e-13	9.17114e-12
ENSG00000076685	NT5C2	2167.83	-0.358269	0.049025	-7.30789	2.71378e-13	9.42096e-12
ENSG00000170542	SERPINB9	1644.18	-0.562462	0.0770138	-7.3034	2.80596e-13	9.71732e-12
ENSG00000168389	MFSD2A	1114.62	0.961446	0.131727	7.29879	2.90375e-13	1.00316e-11
ENSG00000198356	AS1	1785.67	0.548421	0.0753836	7.27507	3.46234e-13	1.19325e-11
ENSG00000180354	MTURN	317.718	-0.897832	0.123424	-7.27439	3.47977e-13	1.19637e-11
ENSG00000139793	MBNL2	1599.87	-0.639186	0.0878763	-7.2737	3.4978e-13	1.19968e-11
ENSG00000104549	SQLE	2988.5	0.669228	0.0920753	7.26827	3.64126e-13	1.24589e-11
ENSG00000124098	FAM210B	254.946	-0.982438	0.135253	-7.26368	3.76689e-13	1.28579e-11
ENSG00000182670	TTC3	6120.98	-0.400164	0.0551186	-7.26005	3.86944e-13	1.31764e-11
ENSG00000100764	PSMC1	3241.34	0.495853	0.0683247	7.2573	3.94892e-13	1.34151e-11
ENSG00000136827	TOR1A	1020.53	0.51332	0.0707787	7.25247	4.09232e-13	1.38692e-11
ENSG00000100804	PSMB5	3777.11	0.376714	0.0519825	7.24694	4.26282e-13	1.44128e-11
ENSG00000110395	CBL	3446.32	-0.570157	0.078691	-7.24552	4.30791e-13	1.44965e-11
ENSG00000158467	AHCYL2	667.924	-0.470596	0.0649494	-7.24558	4.30602e-13	1.44965e-11
ENSG00000144231	POLR2D	2724.6	-0.445445	0.061511	-7.24172	4.43032e-13	1.48734e-11
ENSG00000196914	ARHGEF12	6263.6	-0.4603	0.0635972	-7.23773	4.56248e-13	1.52811e-11
ENSG00000205420	KRT6A	32.678	5.35333	0.739745	7.23672	4.59664e-13	1.53594e-11
ENSG00000129353	SLC44A2	2888.83	0.798979	0.110439	7.23458	4.66985e-13	1.55676e-11
ENSG00000137819	PAQR5	629.309	-0.463666	0.0641662	-7.22602	4.97361e-13	1.65031e-11
ENSG00000198625	MDM4	4559.07	-0.404689	0.0560043	-7.22604	4.9729e-13	1.65031e-11
ENSG00000213463	SYNJ2BP	1015.75	-0.56657	0.0784286	-7.22403	5.04694e-13	1.67076e-11
ENSG00000198938	MT-CO3	53393.9	1.60168	0.221897	7.21813	5.27073e-13	1.74081e-11
ENSG00000242498	ARPIN	343.995	-0.721095	0.0999894	-7.21172	5.5251e-13	1.8206e-11
ENSG00000168702	LRP1B	55.519	-1.27152	0.176332	-7.21092	5.55758e-13	1.82709e-11
ENSG00000169246	NPIPB3	380.045	2.00722	0.278892	7.19714	6.14889e-13	2.01684e-11
ENSG00000148680	HTR7	1139.11	0.705362	0.0980921	7.19081	6.44063e-13	2.10768e-11
ENSG00000163636	PSMD6	2944.92	0.311487	0.0433339	7.18807	6.57129e-13	2.14552e-11
ENSG00000131378	RFTN1	6485.49	-0.542295	0.0754742	-7.18517	6.71215e-13	2.18651e-11
ENSG00000176542	USF3	1120.06	-0.644095	0.0896951	-7.18094	6.92358e-13	2.25024e-11
ENSG00000167315	ACAA2	950.876	-0.557318	0.0777818	-7.16514	7.77045e-13	2.51974e-11
ENSG00000102531	FNDC3A	3921.24	-0.387122	0.0540322	-7.16465	7.79874e-13	2.52318e-11
ENSG00000184009	ACTG1	78315.3	-0.339717	0.0474432	-7.1605	8.03832e-13	2.58896e-11
ENSG00000183605	SFXN4	1634.95	0.506407	0.0707221	7.16052	8.03698e-13	2.58896e-11
ENSG00000119906	SLF2	3332.22	-0.372991	0.0521028	-7.15874	8.14206e-13	2.61646e-11
ENSG00000144597	EAF1	2002.39	-0.294449	0.0411406	-7.15714	8.23788e-13	2.64131e-11
ENSG00000108829	LRRC59	10230.3	0.321994	0.0449923	7.15665	8.26701e-13	2.6447e-11
ENSG00000174851	YIF1A	1179.64	0.579548	0.0810192	7.15322	8.47685e-13	2.70576e-11
ENSG00000129562	DAD1	2801.52	0.58125	0.0813934	7.14124	9.24928e-13	2.94573e-11
ENSG00000143190	POU2F1	2960.25	-0.54361	0.0761928	-7.13466	9.70254e-13	3.0832e-11
ENSG00000113300	CNOT6	2021.09	-0.825149	0.115751	-7.12868	1.01333e-12	3.21292e-11
ENSG00000107625	DDX50	1973.67	-0.432173	0.0606382	-7.12707	1.02532e-12	3.24373e-11
ENSG00000139083	ETV6	489.585	-0.798252	0.112014	-7.12636	1.03055e-12	3.25308e-11
ENSG00000105968	H2AFV	4024.82	-0.619376	0.0870566	-7.11464	1.12206e-12	3.53412e-11
ENSG00000168807	SNTB2	1845.79	-0.410968	0.0577669	-7.11425	1.12521e-12	3.53622e-11
ENSG00000163348	PYGO2	1252.11	-0.346029	0.0486779	-7.10855	1.17265e-12	3.67724e-11
ENSG00000152495	CAMK4	2162.27	-0.602893	0.0848746	-7.10335	1.21772e-12	3.81019e-11
ENSG00000006125	AP2B1	5871.54	-0.478227	0.0673331	-7.1024	1.22609e-12	3.82798e-11
ENSG00000203896	LIME1	1019.48	0.781308	0.110033	7.10064	1.24182e-12	3.86862e-11
ENSG00000102221	JADE3	579.476	-0.473579	0.0667067	-7.09942	1.25277e-12	3.89424e-11
ENSG00000119711	ALDH6A1	414.752	-0.745687	0.105104	-7.09477	1.29565e-12	4.01877e-11
ENSG00000143799	PARP1	15724.6	-0.405204	0.0571525	-7.08988	1.34227e-12	4.15435e-11
ENSG00000158850	B4GALT3	2031.93	0.51181	0.0722096	7.08783	1.36232e-12	4.20726e-11
ENSG00000116016	EPAS1	422.48	-0.637361	0.0900638	-7.07678	1.47543e-12	4.54675e-11
ENSG00000196396	PTPN1	2030	-0.444281	0.0627883	-7.07587	1.48519e-12	4.56695e-11
ENSG00000182544	MFSD5	770.585	0.801333	0.113342	7.07003	1.54902e-12	4.753e-11
ENSG00000163808	KIF15	1750.91	-0.371961	0.0526283	-7.0677	1.57526e-12	4.82313e-11
ENSG00000100504	PYGL	2723.89	-0.398046	0.0563323	-7.06603	1.59428e-12	4.87091e-11
ENSG00000159267	HLCS	871.747	-0.57972	0.0820906	-7.06196	1.64169e-12	5.00506e-11
ENSG00000170915	PAQR8	294.857	-0.850165	0.120516	-7.05438	1.73376e-12	5.27447e-11
ENSG00000108639	SYNGR2	4089.2	0.553852	0.0785457	7.05133	1.77222e-12	5.38e-11
ENSG00000113407	TARS	6676.92	-0.423394	0.0601452	-7.03953	1.92895e-12	5.84337e-11
ENSG00000132294	EFR3A	4309.28	-0.481207	0.0684263	-7.03249	2.0288e-12	6.13281e-11
ENSG00000085832	EPS15	4167.34	-0.431161	0.0613136	-7.03206	2.03507e-12	6.13878e-11
ENSG00000133812	SBF2	1240.86	-0.392632	0.0559202	-7.02128	2.19842e-12	6.61751e-11
ENSG00000149781	FERMT3	4608.37	1.33007	0.189583	7.01575	2.2872e-12	6.87026e-11
ENSG00000163902	RPN1	11230.1	0.702232	0.100114	7.01431	2.31094e-12	6.92699e-11
ENSG00000162923	WDR26	2716.24	-0.513949	0.0733113	-7.01051	2.3745e-12	7.10259e-11
ENSG00000203880	PCMTD2	1057.1	-0.508317	0.0725353	-7.00786	2.41993e-12	7.22333e-11
ENSG00000110619	CARS	2159.96	-0.564057	0.0805268	-7.00458	2.47729e-12	7.37911e-11
ENSG00000144867	SRPRB	3444.56	0.617794	0.0882053	7.00405	2.48676e-12	7.39188e-11
ENSG00000058866	DGKG	222.669	0.749416	0.107088	6.99813	2.5941e-12	7.69492e-11
ENSG00000254726	MEX3A	240.982	-0.744444	0.106488	-6.99089	2.7315e-12	8.0857e-11
ENSG00000144821	MYH15	350.877	0.868624	0.124364	6.98453	2.85804e-12	8.44277e-11
ENSG00000157557	ETS2	1324.48	-0.639643	0.0916069	-6.98248	2.90011e-12	8.54933e-11
ENSG00000136141	LRCH1	1915.9	-0.415888	0.0596985	-6.96648	3.2497e-12	9.56014e-11
ENSG00000029725	RABEP1	2810.43	-0.38545	0.0553339	-6.9659	3.26315e-12	9.57996e-11
ENSG00000135823	STX6	1585.62	-0.460783	0.0662005	-6.96041	3.39287e-12	9.94034e-11
ENSG00000204386	NEU1	919.521	0.787108	0.113107	6.95894	3.4284e-12	1.00239e-10
ENSG00000116521	SCAMP3	1635.64	0.736306	0.105902	6.95272	3.58321e-12	1.0455e-10
ENSG00000148671	ADIRF	1268.73	-0.764732	0.110031	-6.95016	3.64867e-12	1.06243e-10
ENSG00000152104	PTPN14	1593.23	-0.67318	0.0969172	-6.94593	3.75976e-12	1.09255e-10
ENSG00000154359	LONRF1	1080.19	-0.639241	0.0920587	-6.94384	3.81596e-12	1.10663e-10
ENSG00000076770	MBNL3	1712.55	-0.681674	0.0982189	-6.94036	3.91108e-12	1.13191e-10
ENSG00000213064	SFT2D2	6565.39	-0.297994	0.0429437	-6.93917	3.94408e-12	1.13685e-10
ENSG00000101000	PROCR	993.212	0.768753	0.110785	6.93917	3.94405e-12	1.13685e-10
ENSG00000088387	DOCK9	2540.64	-0.468264	0.067567	-6.93037	4.19754e-12	1.20747e-10
ENSG00000100580	TMED8	5150.96	-0.445215	0.0643055	-6.92344	4.40814e-12	1.2655e-10
ENSG00000197444	OGDHL	329.314	-0.817885	0.118161	-6.92176	4.46058e-12	1.27798e-10
ENSG00000157954	WIPI2	1567.51	-0.349728	0.0506094	-6.91034	4.83507e-12	1.3825e-10
ENSG00000140450	ARRDC4	237.618	-0.881949	0.127729	-6.90485	5.0257e-12	1.43101e-10
ENSG00000102780	DGKH	2099.77	-0.409625	0.0593218	-6.90513	5.0156e-12	1.43101e-10
ENSG00000078674	PCM1	9767.55	-0.334392	0.0484304	-6.90459	5.03482e-12	1.43101e-10
ENSG00000277791	PSMB3	5466.11	0.392266	0.0569077	6.89301	5.4623e-12	1.54942e-10
ENSG00000178385	PLEKHM3	380.629	-0.600449	0.0871574	-6.88925	5.60892e-12	1.58492e-10
ENSG00000135387	CAPRIN1	12034.2	-0.263715	0.0382793	-6.88923	5.60965e-12	1.58492e-10
ENSG00000172992	DCAKD	651.488	-0.493615	0.0716565	-6.88863	5.63307e-12	1.58839e-10
ENSG00000196865	NHLRC2	3053.59	-0.468882	0.0680849	-6.88673	5.70884e-12	1.60658e-10
ENSG00000165943	MOAP1	850.93	-0.547794	0.0795483	-6.8863	5.72603e-12	1.60825e-10
ENSG00000081189	MEF2C	2682.8	-0.479307	0.0696197	-6.88464	5.7935e-12	1.624e-10
ENSG00000196821	C6orf106	3231.37	-0.368623	0.0535865	-6.87903	6.02614e-12	1.6859e-10
ENSG00000101972	STAG2	5429.44	-0.337304	0.0490839	-6.87199	6.33144e-12	1.76785e-10
ENSG00000143753	DEGS1	1258.72	0.690244	0.10047	6.87013	6.41417e-12	1.78745e-10
ENSG00000184939	ZFP90	486.448	-0.493451	0.0718864	-6.86432	6.68098e-12	1.85817e-10
ENSG00000117616	RSRP1	2587.67	0.597061	0.0870131	6.86174	6.80287e-12	1.88839e-10
ENSG00000156802	ATAD2	8623.59	-0.348904	0.0508768	-6.85781	6.99237e-12	1.93723e-10
ENSG00000110880	CORO1C	3087.7	-0.468005	0.0682884	-6.85336	7.21358e-12	1.99464e-10
ENSG00000153066	TXNDC11	1877.78	0.559937	0.08172	6.8519	7.28778e-12	2.01126e-10
ENSG00000041357	PSMA4	6464.77	0.389991	0.0569492	6.84806	7.48602e-12	2.06198e-10
ENSG00000228300	C19orf24	775.652	0.769236	0.112417	6.84268	7.77266e-12	2.13681e-10
ENSG00000090861	AARS	6056.54	-0.679046	0.0993412	-6.83549	8.17251e-12	2.24241e-10
ENSG00000153179	RASSF3	1564.35	-0.91825	0.134386	-6.83294	8.31899e-12	2.27822e-10
ENSG00000163655	GMPS	5519.89	-0.275132	0.0402886	-6.82903	8.54895e-12	2.33671e-10
ENSG00000159202	UBE2Z	3304.81	-0.273498	0.0400588	-6.82742	8.64582e-12	2.35867e-10
ENSG00000164659	KIAA1324L	1434.65	-0.417159	0.0611128	-6.82606	8.72806e-12	2.37656e-10
ENSG00000049656	CLPTM1L	6558.72	0.613026	0.0898623	6.82184	8.98819e-12	2.44273e-10
ENSG00000197702	PARVA	556.628	-0.612515	0.0898168	-6.81961	9.12881e-12	2.47623e-10
ENSG00000142230	SAE1	6889.28	-0.350663	0.0514298	-6.8183	9.21261e-12	2.49422e-10
ENSG00000145050	MANF	1985.49	0.584289	0.0857094	6.8171	9.28978e-12	2.51035e-10
ENSG00000100784	RPS6KA5	1001.94	-0.597166	0.0876316	-6.81451	9.45874e-12	2.55118e-10
ENSG00000137502	RAB30	3364.63	-0.483384	0.0709899	-6.80919	9.81466e-12	2.64218e-10
ENSG00000197971	MBP	1257.67	-0.367547	0.0540297	-6.80268	1.0269e-11	2.75928e-10
ENSG00000182621	PLCB1	896.183	-0.606061	0.089112	-6.80112	1.03812e-11	2.78418e-10
ENSG00000105393	BABAM1	2168.03	0.375085	0.0552122	6.79351	1.09437e-11	2.92955e-10
ENSG00000138029	HADHB	2521.96	-0.397672	0.0585704	-6.78964	1.12415e-11	3.00362e-10
ENSG00000100031	GGT1	281.7	0.947888	0.13997	6.77208	1.26945e-11	3.38552e-10
ENSG00000145358	DDIT4L	136.226	-0.887348	0.131077	-6.76964	1.29099e-11	3.43653e-10
ENSG00000136167	LCP1	32949.1	1.09814	0.162356	6.76378	1.34438e-11	3.572e-10
ENSG00000136111	TBC1D4	6578.79	-0.315348	0.0466253	-6.76344	1.34752e-11	3.57369e-10
ENSG00000169375	SIN3A	2826.42	-0.421825	0.0623959	-6.76046	1.37554e-11	3.64121e-10
ENSG00000104907	TRMT1	2677.07	0.582654	0.0862019	6.75918	1.38775e-11	3.66673e-10
ENSG00000118246	FASTKD2	2641.08	0.491407	0.0727636	6.75347	1.44351e-11	3.80702e-10
ENSG00000121879	PIK3CA	1379.82	-0.525468	0.0778419	-6.75046	1.47378e-11	3.87938e-10
ENSG00000143337	TOR1AIP1	1479.2	0.475476	0.0704388	6.7502	1.47638e-11	3.87938e-10
ENSG00000187051	RPS19BP1	2144.33	0.348969	0.0517009	6.74977	1.48083e-11	3.8839e-10
ENSG00000139278	GLIPR1	168.412	2.30389	0.341656	6.74328	1.54846e-11	4.05385e-10
ENSG00000153879	CEBPG	2216.94	-0.601301	0.0892303	-6.73876	1.59749e-11	4.16692e-10
ENSG00000132522	GPS2	1086.48	0.59053	0.0876287	6.739	1.59482e-11	4.16692e-10
ENSG00000072364	AFF4	2885.12	-0.351446	0.0522171	-6.73048	1.69101e-11	4.39479e-10
ENSG00000100519	PSMC6	2858.77	0.397161	0.0590079	6.73063	1.68925e-11	4.39479e-10
ENSG00000137274	BPHL	413.918	-0.538997	0.0801629	-6.72377	1.77081e-11	4.59379e-10
ENSG00000112759	SLC29A1	2900.04	0.715986	0.106521	6.72157	1.79783e-11	4.65543e-10
ENSG00000100997	ABHD12	827.831	0.55144	0.0821074	6.71608	1.8668e-11	4.82528e-10
ENSG00000135720	DYNC1LI2	3664.69	-0.290058	0.0431953	-6.71504	1.88014e-11	4.85097e-10
ENSG00000114796	KLHL24	749.106	-0.970254	0.144859	-6.69791	2.1142e-11	5.44501e-10
ENSG00000153904	DDAH1	496.449	-0.702344	0.104871	-6.69721	2.12429e-11	5.46116e-10
ENSG00000171148	TADA3	1640.95	-0.464857	0.0694504	-6.69337	2.18087e-11	5.59652e-10
ENSG00000162378	ZYG11B	1958.26	-0.381248	0.0569725	-6.6918	2.20446e-11	5.6469e-10
ENSG00000172590	MRPL52	1712.41	0.338798	0.0506558	6.68823	2.25884e-11	5.77583e-10
ENSG00000187720	THSD4	280.558	-0.860299	0.128634	-6.68796	2.26303e-11	5.77619e-10
ENSG00000134709	HOOK1	964.745	-0.702309	0.105032	-6.68662	2.28386e-11	5.81896e-10
ENSG00000216490	IFI30	4281.82	0.80121	0.119834	6.68599	2.29366e-11	5.8335e-10
ENSG00000023318	ERP44	1707.65	0.508869	0.0761567	6.68186	2.35925e-11	5.98965e-10
ENSG00000123353	ORMDL2	636.457	0.658501	0.0985803	6.67984	2.39204e-11	6.06209e-10
ENSG00000103479	RBL2	2432.09	-0.375729	0.0562587	-6.67859	2.41254e-11	6.10321e-10
ENSG00000134333	LDHA	28765.9	0.366271	0.0548506	6.67762	2.42859e-11	6.13294e-10
ENSG00000214160	ALG3	1224.12	0.778496	0.116589	6.67728	2.43417e-11	6.13616e-10
ENSG00000029993	HMGB3	2580.07	-0.482337	0.0722697	-6.67413	2.48706e-11	6.24291e-10
ENSG00000048649	RSF1	2169.37	-0.461361	0.0691237	-6.67444	2.48186e-11	6.24291e-10
ENSG00000134324	LPIN1	4288.12	0.594263	0.0890418	6.67398	2.48964e-11	6.24291e-10
ENSG00000189241	TSPYL1	3436.12	-0.422366	0.0633142	-6.67095	2.54149e-11	6.36176e-10
ENSG00000115310	RTN4	4791.73	0.528396	0.079221	6.6699	2.55977e-11	6.39628e-10
ENSG00000109756	RAPGEF2	2521.12	-0.488517	0.0732469	-6.66946	2.5674e-11	6.40413e-10
ENSG00000156463	SH3RF2	333.442	0.852356	0.127809	6.669	2.57553e-11	6.41321e-10
ENSG00000183010	PYCR1	5683.31	-0.383131	0.0575104	-6.66195	2.70223e-11	6.71697e-10
ENSG00000133243	BTBD2	1424.02	-0.629075	0.0944363	-6.66137	2.71282e-11	6.73156e-10
ENSG00000196968	FUT11	730.137	0.466682	0.0700737	6.65987	2.74062e-11	6.78875e-10
ENSG00000130638	ATXN10	2935.26	-0.410965	0.0617509	-6.65521	2.82903e-11	6.99561e-10
ENSG00000171307	ZDHHC16	1208.06	0.438587	0.0659108	6.65425	2.84743e-11	7.02892e-10
ENSG00000172869	DMXL1	2848.46	-0.401784	0.0603887	-6.65329	2.86613e-11	7.06285e-10
ENSG00000085449	WDFY1	1705.81	-0.425449	0.06401	-6.6466	2.99949e-11	7.36605e-10
ENSG00000206527	HACD2	2247.5	0.538439	0.0810069	6.64683	2.99474e-11	7.36605e-10
ENSG00000167695	FAM57A	588.36	0.717107	0.107906	6.64563	3.01917e-11	7.40165e-10
ENSG00000177674	AGTRAP	567.013	0.684412	0.103035	6.64249	3.08422e-11	7.54813e-10
ENSG00000023909	GCLM	911.363	0.700821	0.105653	6.63324	3.28395e-11	8.02318e-10
ENSG00000188554	NBR1	1700.86	-0.40847	0.0615922	-6.63185	3.31504e-11	8.0853e-10
ENSG00000170291	ELP5	942.584	0.440227	0.0664532	6.62461	3.48161e-11	8.47706e-10
ENSG00000147383	NSDHL	517.764	0.556365	0.0840022	6.62322	3.51456e-11	8.54272e-10
ENSG00000141627	DYM	1710.44	-0.340586	0.051436	-6.62154	3.5548e-11	8.62584e-10
ENSG00000013374	NUB1	2321.78	-0.386148	0.0583332	-6.61971	3.59914e-11	8.71861e-10
ENSG00000066739	ATG2B	2113.39	-0.461892	0.0698087	-6.61654	3.67705e-11	8.89223e-10
ENSG00000128881	TTBK2	858.969	-0.611806	0.0924888	-6.61492	3.7174e-11	8.9746e-10
ENSG00000253368	TRNP1	375.239	-0.803303	0.121458	-6.61383	3.74492e-11	9.02577e-10
ENSG00000128563	PRKRIP1	1543.38	0.45067	0.0681633	6.61163	3.80117e-11	9.1459e-10
ENSG00000143970	ASXL2	1890.82	-0.490752	0.0742609	-6.60849	3.88264e-11	9.32617e-10
ENSG00000165029	ABCA1	120.807	-1.19414	0.180751	-6.60654	3.93408e-11	9.43385e-10
ENSG00000163755	HPS3	1084.4	-0.399917	0.0605524	-6.60448	3.98916e-11	9.54989e-10
ENSG00000134755	DSC2	1714.55	0.475673	0.072069	6.60024	4.10499e-11	9.81071e-10
ENSG00000169926	KLF13	2930.06	-0.602649	0.0913107	-6.59998	4.11201e-11	9.81106e-10
ENSG00000140263	SORD	1949.83	-0.462205	0.0700435	-6.59882	4.14452e-11	9.87212e-10
ENSG00000198888	MT-ND1	3742.44	2.15237	0.326515	6.59195	4.3409e-11	1.03227e-09
ENSG00000128923	FAM63B	1165.8	-0.558368	0.0847161	-6.59105	4.36719e-11	1.03679e-09
ENSG00000138768	USO1	4768.52	-0.32974	0.0500346	-6.59024	4.39121e-11	1.04076e-09
ENSG00000157916	RER1	3061.87	0.4834	0.0733906	6.58668	4.49778e-11	1.06425e-09
ENSG00000101182	PSMA7	6196.16	0.334626	0.05081	6.58584	4.52327e-11	1.06851e-09
ENSG00000147202	DIAPH2	604.838	-0.480825	0.0730578	-6.58143	4.65951e-11	1.09888e-09
ENSG00000100364	KIAA0930	2733.53	-0.471126	0.0716269	-6.5775	4.78416e-11	1.12641e-09
ENSG00000111665	CDCA3	1151.78	0.432609	0.065812	6.57341	4.91757e-11	1.15591e-09
ENSG00000143590	EF3	296.701	0.57293	0.0871821	6.57164	4.97629e-11	1.16779e-09
ENSG00000018510	AGPS	3927.95	-0.290793	0.0442573	-6.5705	5.01458e-11	1.17485e-09
ENSG00000172340	SUCLG2	1650.13	-0.430362	0.065559	-6.5645	5.22088e-11	1.22117e-09
ENSG00000143630	HCN3	211.805	0.889776	0.135587	6.56238	5.29557e-11	1.23661e-09
ENSG00000017797	RALBP1	2718.62	-0.382895	0.0583578	-6.56116	5.33913e-11	1.24475e-09
ENSG00000179295	PTPN11	10087.3	-0.324587	0.0494735	-6.56083	5.3508e-11	1.24544e-09
ENSG00000167646	DAF3	480.855	0.576082	0.0878232	6.55957	5.39618e-11	1.25395e-09
ENSG00000120733	KDM3B	4362.17	-0.418273	0.0637746	-6.55861	5.43108e-11	1.26001e-09
ENSG00000100614	PPM1A	3284.47	-0.51947	0.0792306	-6.55644	5.51079e-11	1.27643e-09
ENSG00000144036	EXOC6B	844.876	-0.501276	0.0765506	-6.54829	5.81977e-11	1.34581e-09
ENSG00000176244	ACBD7	147.416	-1.18283	0.180698	-6.54592	5.91313e-11	1.36519e-09
ENSG00000205155	PSENEN	762.317	0.627875	0.0959629	6.54289	6.03412e-11	1.39087e-09
ENSG00000145391	SETD7	6013.61	-0.295605	0.0452053	-6.53916	6.18661e-11	1.42184e-09
ENSG00000105135	ILVBL	1257.76	0.774235	0.118401	6.53911	6.18843e-11	1.42184e-09
ENSG00000272398	CD24	356.312	-0.944579	0.144525	-6.53573	6.32982e-11	1.45199e-09
ENSG00000161671	EMC10	3311.9	0.637794	0.0977173	6.52693	6.7133e-11	1.53749e-09
ENSG00000198899	MT-ATP6	5885.65	2.01772	0.30918	6.52605	6.75262e-11	1.54401e-09
ENSG00000179051	RCC2	9485.08	-0.410664	0.0629311	-6.52562	6.77215e-11	1.546e-09
ENSG00000113621	TXNDC15	874.949	0.467926	0.0717115	6.52512	6.79471e-11	1.54867e-09
ENSG00000001630	CYP51A1	2887.63	0.603138	0.0924997	6.52043	7.01045e-11	1.5953e-09
ENSG00000165819	METTL3	2906.54	0.475206	0.0729693	6.51241	7.39537e-11	1.67754e-09
ENSG00000136542	GALNT5	551.793	1.18826	0.182459	6.51246	7.39298e-11	1.67754e-09
ENSG00000138646	HERC5	238.165	-0.642582	0.0987149	-6.50947	7.54167e-11	1.70801e-09
ENSG00000164237	CMBL	437.166	-0.852428	0.131044	-6.50488	7.77536e-11	1.75814e-09
ENSG00000143614	GATAD2B	1323.9	-0.659949	0.101478	-6.50335	7.8551e-11	1.77275e-09
ENSG00000129493	HEATR5A	1090.59	-0.423827	0.0651724	-6.50316	7.86481e-11	1.77275e-09
ENSG00000104221	BRF2	438.068	0.55498	0.0854279	6.49647	8.2226e-11	1.85047e-09
ENSG00000164091	WDR82	4734.58	-0.300633	0.046304	-6.4926	8.43667e-11	1.89566e-09
ENSG00000136193	SCRN1	3447.14	-0.388991	0.0599305	-6.4907	8.54396e-11	1.91675e-09
ENSG00000141424	SLC39A6	4650.41	0.520823	0.0802743	6.48804	8.69592e-11	1.94778e-09
ENSG00000182150	ERCC6L2	1789.48	-0.272179	0.0419541	-6.48754	8.72505e-11	1.95124e-09
ENSG00000070182	SPTB	311.667	-0.986717	0.152188	-6.48354	8.95926e-11	2.00048e-09
ENSG00000197892	KIF13B	1251.16	-0.559396	0.0862827	-6.48329	8.97442e-11	2.00073e-09
ENSG00000213619	NDUFS3	1889.56	0.400216	0.0617441	6.48184	9.06081e-11	2.01684e-09
ENSG00000106070	GRB10	506.559	-0.613123	0.0946173	-6.48004	9.17005e-11	2.03798e-09
ENSG00000147862	NFIB	312.256	-0.850628	0.131316	-6.4777	9.313e-11	2.06653e-09
ENSG00000164308	ERAP2	452.994	0.867592	0.133995	6.47481	9.4931e-11	2.10322e-09
ENSG00000139291	TMEM19	1435.46	0.497901	0.0769224	6.47278	9.62172e-11	2.12841e-09
ENSG00000146067	FAM193B	1150.55	0.527569	0.0815252	6.47124	9.72007e-11	2.14684e-09
ENSG00000144395	CCDC150	683.11	0.68886	0.10646	6.47057	9.76314e-11	2.15302e-09
ENSG00000092010	PSME1	5141.65	-0.309675	0.0478735	-6.46862	9.89049e-11	2.17774e-09
ENSG00000105928	DF5	359.773	-0.603773	0.0934527	-6.46073	1.04198e-10	2.29074e-09
ENSG00000158201	ABHD3	1492.84	0.604518	0.0936027	6.45833	1.05862e-10	2.32374e-09
ENSG00000189067	LITAF	1189.23	-0.663939	0.102845	-6.4557	1.07717e-10	2.36084e-09
ENSG00000167775	CD320	1959.82	0.802747	0.124363	6.45486	1.0832e-10	2.37041e-09
ENSG00000116852	KIF21B	1424.27	-0.599582	0.0928963	-6.45431	1.08712e-10	2.37535e-09
ENSG00000198369	SPRED2	1563.7	-0.586242	0.0908466	-6.45309	1.09591e-10	2.3909e-09
ENSG00000154229	PRKCA	2292.1	-0.552147	0.0855745	-6.45223	1.10216e-10	2.40086e-09
ENSG00000131263	RLIM	4237.85	-0.33367	0.0517802	-6.44396	1.16395e-10	2.5316e-09
ENSG00000130363	RSPH3	449.913	-0.850265	0.13196	-6.44337	1.16848e-10	2.53757e-09
ENSG00000135046	ANXA1	5459.5	-0.378093	0.0586865	-6.44259	1.17448e-10	2.54673e-09
ENSG00000163629	PTPN13	910.932	-0.442014	0.0686646	-6.4373	1.21619e-10	2.63316e-09
ENSG00000153147	SMARCA5	8704.76	-0.24323	0.0378149	-6.43211	1.25844e-10	2.72052e-09
ENSG00000116478	HDAC1	5839.99	-0.282922	0.0440087	-6.42877	1.28638e-10	2.77672e-09
ENSG00000104381	GDAP1	979.972	-0.46454	0.0722832	-6.42667	1.30429e-10	2.81113e-09
ENSG00000136986	DERL1	3281.75	0.388266	0.0604368	6.42433	1.32451e-10	2.84611e-09
ENSG00000166794	PPIB	9444.09	0.606194	0.0943559	6.42455	1.32257e-10	2.84611e-09
ENSG00000158623	COPG2	1293.28	-0.52673	0.081998	-6.42369	1.33008e-10	2.85378e-09
ENSG00000198804	MT-CO1	95927.8	1.46822	0.228687	6.42023	1.36073e-10	2.91514e-09
ENSG00000165475	CRYL1	169.092	-0.964989	0.15039	-6.41656	1.39391e-10	2.98175e-09
ENSG00000125834	STK35	1789.87	-0.366563	0.0571313	-6.41614	1.39769e-10	2.98536e-09
ENSG00000137941	TTLL7	436.035	-0.595549	0.0928589	-6.41348	1.42237e-10	3.03354e-09
ENSG00000099864	PALM	352.147	-0.725126	0.113078	-6.41265	1.43012e-10	3.04552e-09
ENSG00000110536	PTPMT1	1407.45	0.563543	0.0878849	6.41229	1.43353e-10	3.04823e-09
ENSG00000148498	PARD3	1147.89	-0.414963	0.0647476	-6.40893	1.4654e-10	3.11136e-09
ENSG00000167536	DHRS13	561.974	0.750723	0.11718	6.40658	1.48815e-10	3.15498e-09
ENSG00000148225	WDR31	115.087	-0.955083	0.149245	-6.39944	1.55944e-10	3.3012e-09
ENSG00000075420	FNDC3B	1449.6	-0.370718	0.0580056	-6.39107	1.64724e-10	3.48034e-09
ENSG00000125676	THOC2	4573.93	-0.314626	0.0492302	-6.39092	1.64894e-10	3.48034e-09
ENSG00000111707	SUDS3	2126.41	-0.397479	0.0622156	-6.38873	1.67268e-10	3.52523e-09
ENSG00000067715	SYT1	2022.67	-0.617075	0.0966051	-6.3876	1.68512e-10	3.5462e-09
ENSG00000243989	ACY1	881.188	-0.682099	0.106812	-6.38597	1.70309e-10	3.57876e-09
ENSG00000144959	NCEH1	1109.45	0.546465	0.0856514	6.38011	1.76966e-10	3.71316e-09
ENSG00000164327	RICTOR	1620.34	-0.374102	0.0586792	-6.37537	1.82526e-10	3.82421e-09
ENSG00000168071	CCDC88B	2242.42	0.544375	0.0854541	6.37038	1.8856e-10	3.94484e-09
ENSG00000198876	DCAF12	1997.22	-0.33715	0.052927	-6.37009	1.88915e-10	3.94648e-09
ENSG00000171163	ZNF692	1307.35	0.663443	0.104234	6.36496	1.95336e-10	4.07464e-09
ENSG00000107745	MICU1	1032.19	-0.396806	0.062353	-6.36386	1.9675e-10	4.09814e-09
ENSG00000153187	HNRNPU	27294.4	-0.306263	0.0481505	-6.36053	2.01052e-10	4.18165e-09
ENSG00000163870	TPRA1	805.911	0.676352	0.106346	6.35994	2.01826e-10	4.19164e-09
ENSG00000212907	MT-ND4L	2615.63	1.95334	0.307177	6.35903	2.03036e-10	4.21064e-09
ENSG00000099203	TMED1	663.295	0.793764	0.124868	6.35681	2.05991e-10	4.26571e-09
ENSG00000101361	NOP56	11841.7	0.417411	0.065667	6.35647	2.0644e-10	4.26883e-09
ENSG00000072682	P4HA2	760.64	0.927845	0.146152	6.34852	2.17401e-10	4.48896e-09
ENSG00000071242	RPS6KA2	362.52	-0.733773	0.115589	-6.3481	2.17997e-10	4.49477e-09
ENSG00000083799	CYLD	946.663	-0.522986	0.0824298	-6.34463	2.22962e-10	4.5905e-09
ENSG00000121892	PDS5A	8905.29	-0.262745	0.0414625	-6.33694	2.34375e-10	4.81854e-09
ENSG00000179388	EGR3	220.058	-1.61406	0.254735	-6.33623	2.35457e-10	4.83382e-09
ENSG00000118363	SPCS2	1239.55	0.765154	0.120775	6.33536	2.36785e-10	4.8541e-09
ENSG00000214706	IFRD2	3640.75	0.422993	0.0667807	6.33406	2.38797e-10	4.88131e-09
ENSG00000160712	IL6R	303.762	0.97983	0.154687	6.33426	2.38485e-10	4.88131e-09
ENSG00000149257	SERPINH1	2159.35	1.00509	0.15889	6.32569	2.52104e-10	5.14594e-09
ENSG00000117899	MESDC2	2021.1	0.382089	0.0604382	6.32197	2.58244e-10	5.26376e-09
ENSG00000124406	ATP8A1	6866.36	-0.634616	0.100471	-6.31642	2.67684e-10	5.44837e-09
ENSG00000198727	MT-CYB	7408.83	1.73543	0.275064	6.3092	2.80483e-10	5.70075e-09
ENSG00000164024	METAP1	2770.78	-0.221168	0.0350709	-6.30632	2.85741e-10	5.79937e-09
ENSG00000118482	PHF3	4778.6	-0.270996	0.0429829	-6.30472	2.88706e-10	5.85122e-09
ENSG00000198740	ZNF652	1577.44	-0.443831	0.0704012	-6.30431	2.89479e-10	5.85857e-09
ENSG00000096060	FKBP5	2999.54	-0.393696	0.0624544	-6.30373	2.90559e-10	5.8721e-09
ENSG00000134278	SPIRE1	680.34	-0.382025	0.0606946	-6.29421	3.08972e-10	6.23539e-09
ENSG00000007237	GAS7	104.956	-0.825597	0.131211	-6.29214	3.13126e-10	6.31028e-09
ENSG00000214960	ISPD	67.7971	-1.41113	0.224703	-6.27997	3.38639e-10	6.8148e-09
ENSG00000173848	NET1	1695.61	-0.391593	0.0623663	-6.27892	3.40937e-10	6.85139e-09
ENSG00000173465	SSSCA1	721.714	0.549562	0.0876055	6.27314	3.53834e-10	7.10056e-09
ENSG00000103429	BFAR	1803.96	0.354915	0.0566215	6.26821	3.6522e-10	7.31876e-09
ENSG00000072042	RDH11	2585.89	0.634048	0.101164	6.26755	3.66771e-10	7.33953e-09
ENSG00000174744	BRMS1	2397.32	0.418009	0.0667341	6.26379	3.75724e-10	7.50817e-09
ENSG00000054967	RELT	1347.85	0.684816	0.109421	6.25852	3.88649e-10	7.75558e-09
ENSG00000212123	PRR22	174.803	1.09541	0.175065	6.25717	3.92024e-10	7.81201e-09
ENSG00000101017	CD40	1405.74	0.578509	0.092485	6.25516	3.97109e-10	7.90231e-09
ENSG00000099341	PSMD8	5855.85	0.283674	0.0453779	6.25135	4.06911e-10	8.08607e-09
ENSG00000176155	CCDC57	1502.27	0.793559	0.12701	6.24798	4.15796e-10	8.25116e-09
ENSG00000076248	UNG	2465.96	-0.375362	0.0600818	-6.24752	4.17026e-10	8.26407e-09
ENSG00000159388	BTG2	4297.11	-0.437886	0.0701395	-6.24308	4.29044e-10	8.49042e-09
ENSG00000164938	TP53INP1	716.585	-0.769126	0.123223	-6.24177	4.32659e-10	8.55011e-09
ENSG00000061936	SFSWAP	2427.6	0.407527	0.0653112	6.23977	4.38211e-10	8.64785e-09
ENSG00000141994	DUS3L	2192.1	0.51756	0.0829558	6.23898	4.40436e-10	8.67976e-09
ENSG00000023516	AKAP11	4727.84	-0.372649	0.0597354	-6.23833	4.42274e-10	8.70394e-09
ENSG00000134686	PHC2	2379.44	-0.347807	0.0557655	-6.23696	4.46168e-10	8.76849e-09
ENSG00000131899	LLGL1	1271.49	-0.689956	0.110673	-6.23419	4.54129e-10	8.91266e-09
ENSG00000100354	TNRC6B	3385.93	-0.413422	0.0663211	-6.23364	4.55726e-10	8.91999e-09
ENSG00000215252	GOLGA8B	3060.92	0.684525	0.109812	6.23363	4.55752e-10	8.91999e-09
ENSG00000178425	NT5DC1	1568.8	-0.503495	0.0807908	-6.23208	4.60287e-10	8.9964e-09
ENSG00000108406	DHX40	3107.95	-0.375255	0.0602434	-6.22898	4.69469e-10	9.16332e-09
ENSG00000184207	PGP	1117.39	0.572202	0.0918693	6.22844	4.71109e-10	9.18029e-09
ENSG00000146094	DOK3	3301.08	0.94592	0.151875	6.22827	4.71626e-10	9.18029e-09
ENSG00000145439	CBR4	952.672	-0.499821	0.0802978	-6.2246	4.8279e-10	9.3848e-09
ENSG00000137992	DBT	873.831	-0.523643	0.0841448	-6.22312	4.87367e-10	9.46088e-09
ENSG00000109458	GAB1	1066.31	-0.585202	0.094063	-6.22138	4.92786e-10	9.54239e-09
ENSG00000089220	PEBP1	9802.46	-0.356613	0.0573209	-6.22135	4.92903e-10	9.54239e-09
ENSG00000158161	EYA3	2378.79	-0.320403	0.0515291	-6.21789	5.03872e-10	9.74153e-09
ENSG00000025293	PHF20	1592.14	-0.338637	0.0544681	-6.21716	5.06247e-10	9.77419e-09
ENSG00000198156	NPIPB6	119.601	2.04545	0.329139	6.21454	5.14737e-10	9.92469e-09
ENSG00000185129	PURA	1341.87	-0.465583	0.0749411	-6.21266	5.2095e-10	1.00309e-08
ENSG00000145349	CAMK2D	4786.74	-0.375994	0.0605494	-6.20972	5.30803e-10	1.02069e-08
ENSG00000196154	S100A4	1838.49	-0.530609	0.0854782	-6.20754	5.38207e-10	1.03353e-08
ENSG00000116095	PLEKHA3	1335.89	-0.704636	0.113529	-6.20669	5.41126e-10	1.03774e-08
ENSG00000072571	HMMR	2799.86	0.362902	0.0584961	6.20386	5.50946e-10	1.05515e-08
ENSG00000159377	PSMB4	7043.73	0.318815	0.0514723	6.19391	5.86893e-10	1.12249e-08
ENSG00000114739	ACVR2B	1198.37	-0.500932	0.0808885	-6.19287	5.90787e-10	1.12843e-08
ENSG00000126070	AGO3	2512.28	-0.367226	0.0593173	-6.19086	5.98351e-10	1.14135e-08
ENSG00000143183	TMCO1	2304.08	0.470627	0.0760683	6.1869	6.1358e-10	1.16883e-08
ENSG00000111731	C2CD5	1271.76	-0.394472	0.0637715	-6.18571	6.18253e-10	1.17616e-08
ENSG00000169519	METTL15	1033.3	-0.386489	0.0625276	-6.1811	6.36577e-10	1.20941e-08
ENSG00000158062	UBXN11	643.211	0.745657	0.120652	6.18021	6.40183e-10	1.21464e-08
ENSG00000204149	AGAP6	652.555	0.769904	0.124587	6.17964	6.42482e-10	1.21739e-08
ENSG00000130338	TULP4	2163.14	-0.481733	0.0779846	-6.17728	6.5217e-10	1.23411e-08
ENSG00000112144	ICK	612.21	-0.515484	0.0834879	-6.17435	6.64359e-10	1.25551e-08
ENSG00000117115	PADI2	76.6893	-1.39227	0.225587	-6.17178	6.75248e-10	1.2744e-08
ENSG00000117222	RBBP5	1623.18	-0.291983	0.047331	-6.16897	6.87381e-10	1.29558e-08
ENSG00000168610	STAT3	1996.71	-0.611887	0.0992027	-6.16805	6.91378e-10	1.3014e-08
ENSG00000180071	ANKRD18A	315.173	0.951034	0.154272	6.16466	7.06367e-10	1.32786e-08
ENSG00000085662	AKR1B1	1359.81	-0.415577	0.0674315	-6.16295	7.14018e-10	1.34048e-08
ENSG00000173653	RCE1	846.396	0.721562	0.117127	6.16051	7.25101e-10	1.35949e-08
ENSG00000138814	PPP3CA	3626.36	-0.570409	0.0926038	-6.15968	7.28935e-10	1.36489e-08
ENSG00000006007	GDE1	2189.66	0.298265	0.0484465	6.15659	7.43265e-10	1.3899e-08
ENSG00000100416	TRMU	1640.45	0.447836	0.0727508	6.15575	7.47233e-10	1.39549e-08
ENSG00000167702	KIFC2	2436.31	0.693551	0.11268	6.15507	7.50464e-10	1.39969e-08
ENSG00000132680	KIAA0907	2151.29	0.361143	0.0587299	6.14922	7.78673e-10	1.44862e-08
ENSG00000172366	MCRIP2	808.548	0.520131	0.0845851	6.1492	7.78729e-10	1.44862e-08
ENSG00000058673	ZC3H11A	6041.75	-0.281806	0.0458438	-6.1471	7.8914e-10	1.46607e-08
ENSG00000160818	GPATCH4	1917.4	0.381867	0.0621715	6.14216	8.14088e-10	1.51046e-08
ENSG00000111641	NOP2	3257.17	0.430715	0.0701307	6.14161	8.16916e-10	1.51373e-08
ENSG00000112511	PHF1	560.471	0.519741	0.0846897	6.137	8.4095e-10	1.55423e-08
ENSG00000166997	CNPY4	180.731	0.896784	0.146123	6.13719	8.39943e-10	1.55423e-08
ENSG00000099800	TIMM13	2265.63	0.373312	0.0608817	6.13176	8.6911e-10	1.6042e-08
ENSG00000198825	INPP5F	1969.52	-0.301352	0.0491772	-6.12787	8.90606e-10	1.64175e-08
ENSG00000161533	ACOX1	1952.37	-0.3973	0.0649924	-6.11303	9.77565e-10	1.79973e-08
ENSG00000152223	EPG5	1205.36	-0.382935	0.0626512	-6.11218	9.82775e-10	1.80699e-08
ENSG00000131981	LGALS3	639.94	-0.555932	0.0909588	-6.1119	9.84496e-10	1.80782e-08
ENSG00000083444	PLOD1	3085.47	0.862413	0.141207	6.10745	1.01238e-09	1.85664e-08
ENSG00000204160	ZDHHC18	1066.89	0.370685	0.0606996	6.10687	1.01601e-09	1.8609e-08
ENSG00000169689	STRA13	2362.33	0.551093	0.0902662	6.1052	1.02674e-09	1.87752e-08
ENSG00000198886	MT-ND4	12386.7	1.91615	0.313864	6.10505	1.02772e-09	1.87752e-08
ENSG00000124374	PAIP2B	507.2	-0.676341	0.110789	-6.10478	1.02946e-09	1.8783e-08
ENSG00000197912	SPG7	2795.32	0.52665	0.0863579	6.09846	1.07094e-09	1.95149e-08
ENSG00000148700	ADD3	2295.01	-0.482855	0.0792993	-6.08902	1.13602e-09	2.06743e-08
ENSG00000101096	NFATC2	853.521	-0.682277	0.112081	-6.08736	1.14788e-09	2.08637e-08
ENSG00000140332	TLE3	1325.02	-0.539414	0.0886304	-6.08611	1.15688e-09	2.10004e-08
ENSG00000171475	WIPF2	1124.56	-0.437252	0.0718575	-6.08499	1.16497e-09	2.11205e-08
ENSG00000107902	LHPP	292.878	-0.591467	0.0972177	-6.08395	1.17261e-09	2.12319e-08
ENSG00000119138	KLF9	114.805	-1.26469	0.207908	-6.08289	1.18032e-09	2.13444e-08
ENSG00000072803	FBXW11	2554.74	-0.358158	0.0588889	-6.08193	1.18743e-09	2.14459e-08
ENSG00000118816	CCNI	4909.7	-0.737622	0.121333	-6.07932	1.20691e-09	2.17701e-08
ENSG00000142252	GEMIN7	511.328	0.48786	0.0803912	6.06857	1.29056e-09	2.32496e-08
ENSG00000108375	RNF43	2789.13	-0.367909	0.0606386	-6.06724	1.30127e-09	2.34131e-08
ENSG00000105866	SP4	1109.13	-0.506504	0.083524	-6.06418	1.32628e-09	2.3833e-08
ENSG00000139546	TARBP2	1062.8	0.512657	0.0846352	6.05725	1.38465e-09	2.48505e-08
ENSG00000165916	PSMC3	5363.74	0.394816	0.065194	6.05601	1.39537e-09	2.50115e-08
ENSG00000135052	GOLM1	2778.73	0.456236	0.0753442	6.05536	1.40103e-09	2.50815e-08
ENSG00000153064	BANK1	69.9193	-0.962378	0.159006	-6.05246	1.42653e-09	2.5474e-08
ENSG00000170471	RALGAPB	2800.95	-0.294466	0.0486513	-6.05258	1.42543e-09	2.5474e-08
ENSG00000100897	DCAF11	2407.62	-0.426936	0.0705567	-6.05096	1.43981e-09	2.5679e-08
ENSG00000123094	RASSF8	400.264	-0.607331	0.100417	-6.0481	1.46567e-09	2.61077e-08
ENSG00000075702	WDR62	2226.59	0.531774	0.0879436	6.04675	1.47793e-09	2.62931e-08
ENSG00000066427	ATXN3	1043.45	-0.563157	0.0931739	-6.04415	1.50202e-09	2.66884e-08
ENSG00000077232	DJC10	8829.02	0.393882	0.0651982	6.04131	1.52872e-09	2.71291e-08
ENSG00000129226	CD68	15.5122	3.42323	0.566915	6.03834	1.55705e-09	2.75975e-08
ENSG00000086232	EIF2AK1	3712.56	-0.358315	0.0593466	-6.03767	1.56353e-09	2.7678e-08
ENSG00000163156	SCNM1	800.577	0.385248	0.0638265	6.03587	1.58108e-09	2.79539e-08
ENSG00000064687	ABCA7	1998.25	0.821388	0.136298	6.02644	1.67614e-09	2.95979e-08
ENSG00000074582	BCS1L	1014.39	0.471527	0.0782526	6.0257	1.68374e-09	2.96955e-08
ENSG00000164609	SLU7	1300.19	-0.403002	0.066892	-6.02467	1.69456e-09	2.98493e-08
ENSG00000110108	TMEM109	2391.32	0.679349	0.112823	6.02137	1.72947e-09	3.04267e-08
ENSG00000198677	TTC37	4860.77	-0.321169	0.0533405	-6.02112	1.73218e-09	3.04368e-08
ENSG00000119523	ALG2	1080.22	0.408422	0.0678798	6.01684	1.77857e-09	3.12135e-08
ENSG00000105419	MEIS3	280.927	-0.521715	0.0867169	-6.01629	1.78455e-09	3.12801e-08
ENSG00000136436	CALCOCO2	1471.13	-0.397295	0.0660658	-6.01363	1.81414e-09	3.17596e-08
ENSG00000130741	EIF2S3	10358.8	-0.357639	0.0594996	-6.01078	1.84637e-09	3.22843e-08
ENSG00000075213	SEMA3A	1439.71	-0.606349	0.10092	-6.00821	1.87585e-09	3.27597e-08
ENSG00000165097	KDM1B	926.75	-0.493608	0.0821884	-6.00581	1.90373e-09	3.3206e-08
ENSG00000148429	USP6NL	2504.65	-0.299633	0.0498974	-6.00498	1.91357e-09	3.33367e-08
ENSG00000149806	FAU	12794.9	0.361602	0.060299	5.99682	2.0122e-09	3.50123e-08
ENSG00000143418	CERS2	4857.84	0.339907	0.0567023	5.99459	2.04e-09	3.54528e-08
ENSG00000167508	MVD	1891.6	0.612428	0.10227	5.98837	2.11957e-09	3.67461e-08
ENSG00000167543	TP53I13	552.133	0.815308	0.136145	5.98852	2.1176e-09	3.67461e-08
ENSG00000084112	SSH1	2296.82	-0.481473	0.0804108	-5.98767	2.12869e-09	3.68593e-08
ENSG00000105639	JAK3	784.456	-0.577231	0.0965829	-5.97653	2.27942e-09	3.94216e-08
ENSG00000164062	APEH	5223.32	-0.529925	0.0886832	-5.97548	2.29408e-09	3.96271e-08
ENSG00000167528	ZNF641	573.362	-0.523298	0.0876229	-5.97216	2.34128e-09	4.03935e-08
ENSG00000078142	PIK3C3	1176.9	-0.320921	0.0537453	-5.97114	2.35605e-09	4.05992e-08
ENSG00000138756	BMP2K	2843.61	-0.451749	0.0756834	-5.96892	2.38822e-09	4.11039e-08
ENSG00000108010	GLRX3	1993.9	0.384647	0.064484	5.96499	2.4465e-09	4.20056e-08
ENSG00000087111	PIGS	1274.21	0.524998	0.0880114	5.96511	2.44465e-09	4.20056e-08
ENSG00000173530	TNFRSF10D	1204.94	0.582353	0.0977613	5.95689	2.57086e-09	4.40879e-08
ENSG00000162231	NXF1	1388.43	0.450817	0.0757039	5.95501	2.60061e-09	4.45445e-08
ENSG00000125648	SLC25A23	904.943	-0.515241	0.0865867	-5.95058	2.67187e-09	4.57101e-08
ENSG00000008853	RHOBTB2	1472.86	-0.492296	0.0827747	-5.94742	2.72397e-09	4.65456e-08
ENSG00000109971	HSPA8	70033.7	0.397775	0.0669085	5.94506	2.76361e-09	4.71665e-08
ENSG00000164362	TERT	550.005	0.839767	0.141415	5.93833	2.87943e-09	4.90845e-08
ENSG00000114019	AMOTL2	1040.73	-0.973542	0.164045	-5.93459	2.94589e-09	5.01575e-08
ENSG00000167291	TBC1D16	1394.42	-0.757918	0.127719	-5.93428	2.95144e-09	5.01921e-08
ENSG00000149084	HSD17B12	2385.97	0.449549	0.0757726	5.93287	2.97678e-09	5.05628e-08
ENSG00000171004	HS6ST2	800.834	0.531669	0.089631	5.93176	2.99709e-09	5.08472e-08
ENSG00000189221	MAOA	273.547	-0.514926	0.0868416	-5.92948	3.03891e-09	5.14955e-08
ENSG00000162344	FGF19	269.986	-0.811853	0.136971	-5.92721	3.08122e-09	5.21504e-08
ENSG00000125637	PSD4	4262.92	-0.537776	0.0908412	-5.91996	3.22024e-09	5.44388e-08
ENSG00000187837	HIST1H1C	13919	-0.36252	0.0612403	-5.91963	3.2266e-09	5.44818e-08
ENSG00000164916	FOXK1	3762.31	-0.586772	0.0991687	-5.91691	3.28049e-09	5.53263e-08
ENSG00000152782	PANK1	428.733	-0.486058	0.082158	-5.91614	3.29587e-09	5.552e-08
ENSG00000103888	CEMIP	463.672	-1.23083	0.208139	-5.91349	3.34938e-09	5.63549e-08
ENSG00000065809	FAM107B	3383.84	-0.954897	0.161505	-5.91251	3.36943e-09	5.65588e-08
ENSG00000116685	KIAA2013	3119.98	0.723159	0.122306	5.91269	3.36558e-09	5.65588e-08
ENSG00000106484	MEST	1052.92	0.53389	0.0903134	5.91152	3.38958e-09	5.68302e-08
ENSG00000067182	TNFRSF1A	820.048	0.582438	0.0985418	5.91057	3.40932e-09	5.70941e-08
ENSG00000160752	FDPS	6145.68	0.418542	0.0708311	5.90901	3.44179e-09	5.75703e-08
ENSG00000107798	LIPA	1556.36	0.561758	0.0951284	5.90527	3.52079e-09	5.88227e-08
ENSG00000166557	TMED3	2427.64	0.463986	0.0785918	5.90375	3.55331e-09	5.92966e-08
ENSG00000139926	FRMD6	363.948	-0.526024	0.08913	-5.90176	3.59643e-09	5.99462e-08
ENSG00000184575	XPOT	8727.75	-0.364644	0.0618304	-5.89749	3.69073e-09	6.14461e-08
ENSG00000001167	NFYA	1261.88	-0.434593	0.0737224	-5.89499	3.74714e-09	6.23127e-08
ENSG00000138111	MFSD13A	733.925	0.487699	0.0827373	5.89455	3.75713e-09	6.24059e-08
ENSG00000173517	PEAK1	1527.32	-0.596799	0.101343	-5.88892	3.88728e-09	6.44927e-08
ENSG00000197860	SGTB	811.791	-0.553978	0.0940745	-5.88872	3.8921e-09	6.44976e-08
ENSG00000169213	RAB3B	2112.13	-0.676163	0.114843	-5.8877	3.91615e-09	6.4821e-08
ENSG00000117153	KLHL12	1942.58	-0.384469	0.0653177	-5.88613	3.95345e-09	6.53624e-08
ENSG00000149187	CELF1	7201.43	-0.267599	0.0454661	-5.88567	3.96435e-09	6.54669e-08
ENSG00000170522	ELOVL6	1155.72	0.436488	0.0741641	5.88543	3.97026e-09	6.54886e-08
ENSG00000149541	B3GAT3	1692.72	0.617285	0.104966	5.88083	4.08225e-09	6.72582e-08
ENSG00000131381	RBSN	1270.81	-0.429891	0.0731074	-5.88027	4.09599e-09	6.74067e-08
ENSG00000073910	FRY	281.111	-0.81778	0.139105	-5.87885	4.13115e-09	6.7907e-08
ENSG00000188603	CLN3	650.033	0.614686	0.104674	5.87237	4.29601e-09	7.05356e-08
ENSG00000196369	SRGAP2B	917.29	-0.41338	0.0704037	-5.87157	4.31689e-09	7.0797e-08
ENSG00000135617	PRADC1	375.753	0.692073	0.117935	5.86825	4.40419e-09	7.21458e-08
ENSG00000239713	APOBEC3G	704.147	-1.55519	0.265039	-5.86776	4.41714e-09	7.2228e-08
ENSG00000143376	SNX27	2172.06	-0.33449	0.0570055	-5.86768	4.41933e-09	7.2228e-08
ENSG00000167615	LENG8	4344.15	0.800363	0.136441	5.86602	4.46376e-09	7.28706e-08
ENSG00000175387	SMAD2	5469.66	-0.422999	0.0721126	-5.86581	4.46958e-09	7.28822e-08
ENSG00000120875	DUSP4	1839.75	-0.420688	0.0717348	-5.8645	4.50501e-09	7.33761e-08
ENSG00000205730	ITPRIPL2	2184.95	-0.331751	0.0566274	-5.85848	4.67127e-09	7.59974e-08
ENSG00000146376	ARHGAP18	4870.73	-0.606554	0.103555	-5.85731	4.70424e-09	7.64466e-08
ENSG00000076003	MCM6	5093.72	-0.330043	0.0564113	-5.85065	4.8967e-09	7.94102e-08
ENSG00000174109	C16orf91	683.543	0.613335	0.104833	5.85061	4.89774e-09	7.94102e-08
ENSG00000177548	RABEP2	1204.67	0.529414	0.0905003	5.84986	4.91981e-09	7.96774e-08
ENSG00000122965	RBM19	1749.62	0.617872	0.105735	5.84358	5.1091e-09	8.26493e-08
ENSG00000006468	ETV1	710.893	-0.66058	0.113088	-5.8413	5.17944e-09	8.36922e-08
ENSG00000040341	STAU2	1402.91	-0.471025	0.0806672	-5.83911	5.24791e-09	8.47027e-08
ENSG00000167642	SPINT2	6222.75	0.567453	0.0972233	5.8366	5.32778e-09	8.58946e-08
ENSG00000187531	SIRT7	1324.77	0.584922	0.100231	5.83574	5.35508e-09	8.62374e-08
ENSG00000175315	CST6	612.448	0.798857	0.136926	5.83423	5.40383e-09	8.69243e-08
ENSG00000101347	SAMHD1	1867.75	-0.385754	0.0661271	-5.83352	5.42699e-09	8.71986e-08
ENSG00000164649	CDCA7L	3074.33	-0.311235	0.0533567	-5.83309	5.44096e-09	8.73246e-08
ENSG00000168538	TRAPPC11	1498.14	-0.34926	0.0599166	-5.8291	5.57272e-09	8.93388e-08
ENSG00000135643	KCNMB4	279.825	-0.67129	0.115182	-5.82807	5.60722e-09	8.97911e-08
ENSG00000197930	ERO1A	3806.81	0.397785	0.0683043	5.82372	5.75525e-09	9.20581e-08
ENSG00000133706	LARS	8974.61	-0.345464	0.0593263	-5.82312	5.77591e-09	9.22852e-08
ENSG00000003436	TFPI	578.714	0.525413	0.0902454	5.82205	5.81296e-09	9.27732e-08
ENSG00000110092	CCND1	7222.01	-0.421279	0.0723757	-5.82072	5.85943e-09	9.34104e-08
ENSG00000164171	ITGA2	1990	-0.921668	0.158432	-5.81744	5.97544e-09	9.51536e-08
ENSG00000163956	LRPAP1	3205.15	0.728172	0.125189	5.8166	6.0057e-09	9.55288e-08
ENSG00000152518	ZFP36L2	737.223	-0.89749	0.154422	-5.81192	6.17601e-09	9.81284e-08
ENSG00000146833	TRIM4	1030.13	-0.341637	0.0587923	-5.81092	6.21302e-09	9.86066e-08
ENSG00000113658	SMAD5	3867.59	-0.472136	0.0812754	-5.80909	6.28135e-09	9.94698e-08
ENSG00000154553	PDLIM3	1656.43	-0.413737	0.0712217	-5.80914	6.27937e-09	9.94698e-08
ENSG00000143436	MRPL9	1469.62	0.371371	0.0639322	5.80882	6.29133e-09	9.95174e-08
ENSG00000198786	MT-ND5	7830.08	1.57538	0.271261	5.80762	6.3366e-09	1.00122e-07
ENSG00000182372	CLN8	706.398	0.578447	0.0997403	5.79953	6.64992e-09	1.04957e-07
ENSG00000111737	RAB35	2160.8	0.308417	0.0531897	5.79844	6.6936e-09	1.0553e-07
ENSG00000108091	CCDC6	3810	-0.454803	0.0784453	-5.79771	6.72261e-09	1.0587e-07
ENSG00000198554	WDHD1	3191	-0.262559	0.0452904	-5.79724	6.74163e-09	1.06053e-07
ENSG00000133935	C14orf1	677.246	0.692147	0.119398	5.79697	6.75249e-09	1.06106e-07
ENSG00000052795	FNIP2	370.654	-0.430285	0.0742456	-5.79543	6.8147e-09	1.06966e-07
ENSG00000062725	APPBP2	1999.84	-0.386644	0.0667318	-5.79399	6.8732e-09	1.07766e-07
ENSG00000176101	SS1	1542.82	0.554227	0.0956948	5.79161	6.97168e-09	1.0919e-07
ENSG00000142875	PRKACB	5001.77	-0.649036	0.112094	-5.7901	7.03427e-09	1.10049e-07
ENSG00000070010	UFD1L	1958.08	0.307975	0.0532123	5.78767	7.13695e-09	1.11533e-07
ENSG00000125107	CNOT1	12859.2	-0.380307	0.0657138	-5.78733	7.15155e-09	1.11639e-07
ENSG00000179195	ZNF664	4977.02	-0.451978	0.0781581	-5.78287	7.34374e-09	1.14514e-07
ENSG00000196505	GDAP2	1273.87	-0.423577	0.0732517	-5.78248	7.36072e-09	1.14654e-07
ENSG00000133789	SWAP70	4226.94	-0.385099	0.0666202	-5.78051	7.44731e-09	1.15876e-07
ENSG00000075945	KIFAP3	674.057	-0.40378	0.0699123	-5.77552	7.67148e-09	1.19234e-07
ENSG00000059758	CDK17	1875.52	-0.370141	0.0641329	-5.77146	7.85863e-09	1.2201e-07
ENSG00000164897	TMUB1	1295.53	0.574481	0.0997122	5.7614	8.34209e-09	1.29375e-07
ENSG00000133027	PEMT	405.506	0.594062	0.103216	5.75552	8.63756e-09	1.33812e-07
ENSG00000143543	JTB	3614.52	0.637298	0.110781	5.75279	8.7785e-09	1.35848e-07
ENSG00000007944	MYLIP	380.312	-0.579188	0.100694	-5.75193	8.82281e-09	1.36386e-07
ENSG00000122877	EGR2	989.822	-1.48655	0.258616	-5.74811	9.02464e-09	1.39355e-07
ENSG00000159348	CYB5R1	532.308	0.577159	0.100431	5.74681	9.0942e-09	1.40277e-07
ENSG00000171634	BPTF	5917.94	-0.355499	0.0618743	-5.74551	9.16464e-09	1.41211e-07
ENSG00000128266	GZ	681.12	-0.580172	0.101014	-5.74347	9.2758e-09	1.42769e-07
ENSG00000101413	RPRD1B	1349.1	-0.283404	0.0493481	-5.74295	9.30436e-09	1.43055e-07
ENSG00000118263	KLF7	217.778	-0.541128	0.0942383	-5.74213	9.34941e-09	1.43592e-07
ENSG00000131746	TNS4	280.368	-1.08388	0.188898	-5.73793	9.584e-09	1.47037e-07
ENSG00000182732	RGS6	35.7938	-1.52642	0.266053	-5.73727	9.62159e-09	1.47455e-07
ENSG00000117868	ESYT2	4363.04	0.399293	0.0696293	5.73455	9.77697e-09	1.49676e-07
ENSG00000188641	DPYD	1046.15	-0.667578	0.116435	-5.73349	9.8384e-09	1.50455e-07
ENSG00000161647	MPP3	276.401	0.805086	0.140432	5.73293	9.8708e-09	1.50789e-07
ENSG00000125657	TNFSF9	503.054	0.73555	0.128522	5.72315	1.04566e-08	1.59566e-07
ENSG00000177463	NR2C2	1831.74	-0.404067	0.0706261	-5.72121	1.05769e-08	1.61229e-07
ENSG00000175643	RMI2	424.496	-0.651809	0.113963	-5.71948	1.0685e-08	1.62705e-07
ENSG00000155158	TTC39B	308.062	-0.5353	0.0936183	-5.7179	1.07848e-08	1.64049e-07
ENSG00000134684	YARS	6350.96	-0.378088	0.0661353	-5.71688	1.08497e-08	1.64861e-07
ENSG00000171729	TMEM51	316.825	0.684804	0.120108	5.70157	1.18707e-08	1.80182e-07
ENSG00000149573	MPZL2	323.781	0.691727	0.121371	5.69926	1.20326e-08	1.82446e-07
ENSG00000072134	EPN2	1088.92	-0.370008	0.0649256	-5.69895	1.20549e-08	1.8259e-07
ENSG00000169682	SPNS1	637.445	0.847577	0.14891	5.69188	1.25646e-08	1.90108e-07
ENSG00000118412	CASP8AP2	2006.09	-0.341413	0.0600251	-5.68785	1.28652e-08	1.9445e-07
ENSG00000075391	RASAL2	686.392	-0.418478	0.0735797	-5.68741	1.28979e-08	1.94738e-07
ENSG00000167703	SLC43A2	870.888	0.617235	0.10856	5.68568	1.30295e-08	1.96517e-07
ENSG00000100014	SPECC1L	2982.4	-0.28603	0.0503333	-5.68271	1.32573e-08	1.99742e-07
ENSG00000050130	JKAMP	1445.81	0.469771	0.0827155	5.67936	1.35199e-08	2.03482e-07
ENSG00000101856	PGRMC1	2941.03	0.431422	0.0760434	5.67336	1.40023e-08	2.10521e-07
ENSG00000168918	INPP5D	1494.13	-1.0377	0.182942	-5.67232	1.40873e-08	2.11577e-07
ENSG00000137693	YAP1	2384.54	-0.591152	0.104253	-5.67034	1.42514e-08	2.13815e-07
ENSG00000186501	TMEM222	831.386	0.391277	0.0690132	5.6696	1.43129e-08	2.14513e-07
ENSG00000127311	HELB	1045.93	-0.425936	0.0751802	-5.66553	1.4657e-08	2.19439e-07
ENSG00000005249	PRKAR2B	2750.33	-0.646727	0.114225	-5.66185	1.49749e-08	2.23965e-07
ENSG00000108474	PIGL	442.177	0.573874	0.101414	5.65871	1.52513e-08	2.27859e-07
ENSG00000197043	ANXA6	2223.14	-0.607298	0.107388	-5.65518	1.5568e-08	2.32104e-07
ENSG00000033011	ALG1	1559.4	0.792012	0.140049	5.65524	1.55626e-08	2.32104e-07
ENSG00000100129	EIF3L	11932.2	-0.283212	0.050105	-5.65236	1.58256e-08	2.35699e-07
ENSG00000129250	KIF1C	4241.68	-0.500587	0.0885862	-5.65085	1.59656e-08	2.37536e-07
ENSG00000182504	CEP97	1092.18	-0.374843	0.0663377	-5.65052	1.59964e-08	2.37746e-07
ENSG00000078808	SDF4	3501.55	0.684937	0.121236	5.64962	1.60803e-08	2.38744e-07
ENSG00000102910	LONP2	2657.51	-0.314735	0.0557491	-5.64556	1.64648e-08	2.44199e-07
ENSG00000139946	PELI2	28.0694	-1.71313	0.303514	-5.64432	1.65837e-08	2.45348e-07
ENSG00000171310	CHST11	429.4	0.540198	0.0957076	5.64426	1.65896e-08	2.45348e-07
ENSG00000279508	AL589743.1	171.914	1.0704	0.189646	5.64421	1.65938e-08	2.45348e-07
ENSG00000135486	HNRNPA1	33566.8	-0.302336	0.0535817	-5.64252	1.67582e-08	2.47522e-07
ENSG00000254901	BORCS8	410.768	0.684957	0.121408	5.64178	1.68296e-08	2.4832e-07
ENSG00000174839	DENND6A	1181.32	-0.456368	0.0809008	-5.64109	1.68978e-08	2.4885e-07
ENSG00000141378	PTRH2	1538.4	0.388364	0.0688459	5.64106	1.69004e-08	2.4885e-07
ENSG00000104691	UBXN8	521.578	0.480455	0.0851828	5.64029	1.69768e-08	2.49716e-07
ENSG00000151491	EPS8	1498.38	-0.308364	0.0546741	-5.64004	1.70012e-08	2.49818e-07
ENSG00000148175	STOM	973.647	0.451257	0.0800316	5.63848	1.71556e-08	2.51827e-07
ENSG00000196214	ZNF766	1153.87	-0.382818	0.0678961	-5.63828	1.71755e-08	2.5186e-07
ENSG00000109787	KLF3	732.747	-0.532018	0.0943697	-5.63759	1.72443e-08	2.5261e-07
ENSG00000035687	ADSS	2636.04	-0.325674	0.0577736	-5.63708	1.7296e-08	2.53107e-07
ENSG00000160888	IER2	2519.58	-0.583463	0.103543	-5.635	1.75055e-08	2.5591e-07
ENSG00000086061	DJA1	6668.02	0.255705	0.045451	5.62594	1.845e-08	2.69442e-07
ENSG00000158604	TMED4	2376.31	0.281275	0.0500209	5.62316	1.87498e-08	2.7354e-07
ENSG00000173486	FKBP2	1387.62	0.475402	0.0845516	5.62263	1.88071e-08	2.74095e-07
ENSG00000169684	CHR5	632.948	0.525099	0.0934155	5.62111	1.89735e-08	2.76239e-07
ENSG00000163807	KIAA1143	2066.8	-0.473168	0.0841803	-5.62089	1.89979e-08	2.76312e-07
ENSG00000185900	POMK	1765.31	0.446418	0.079426	5.62054	1.90356e-08	2.76578e-07
ENSG00000073792	IGF2BP2	1416.74	-0.378904	0.0674689	-5.61598	1.95454e-08	2.83696e-07
ENSG00000164039	BDH2	468.697	-0.63624	0.113328	-5.61413	1.97554e-08	2.86453e-07
ENSG00000197323	TRIM33	3350.08	-0.324717	0.0578688	-5.61126	2.00857e-08	2.90947e-07
ENSG00000184436	THAP7	1070.48	0.428446	0.0763724	5.60996	2.02378e-08	2.92852e-07
ENSG00000166046	TCP11L2	283.909	-0.919946	0.16399	-5.60976	2.02609e-08	2.9289e-07
ENSG00000090054	SPTLC1	2020.03	0.499104	0.0890214	5.60657	2.06378e-08	2.98036e-07
ENSG00000143494	VASH2	145.636	-0.883562	0.157623	-5.60554	2.07604e-08	2.99505e-07
ENSG00000172379	ARNT2	190.534	-0.802613	0.143195	-5.60502	2.08236e-08	2.99809e-07
ENSG00000133835	HSD17B4	2019.48	-0.438194	0.0781772	-5.60514	2.08092e-08	2.99809e-07
ENSG00000185477	GPRIN3	533.202	-0.75797	0.135277	-5.60311	2.10545e-08	3.02829e-07
ENSG00000138081	FBXO11	2399.87	-0.467017	0.0833526	-5.60291	2.10786e-08	3.0287e-07
ENSG00000105088	OLFM2	125.111	-0.899553	0.160584	-5.60177	2.12172e-08	3.04555e-07
ENSG00000163479	SSR2	4384.55	0.488455	0.0873213	5.59376	2.22203e-08	3.18633e-07
ENSG00000175756	AURKAIP1	2889.76	0.367937	0.0658005	5.59171	2.24849e-08	3.22103e-07
ENSG00000168385	2019-09-02	9505.04	-0.303324	0.0542694	-5.58922	2.28095e-08	3.26425e-07
ENSG00000174485	DENND4A	2991.16	-0.362251	0.0648282	-5.58787	2.29871e-08	3.28637e-07
ENSG00000102893	PHKB	1696.3	-0.328023	0.058713	-5.5869	2.3116e-08	3.30149e-07
ENSG00000183943	PRKX	816.719	-0.483065	0.0864715	-5.58641	2.31805e-08	3.3074e-07
ENSG00000174460	ZCCHC12	36.625	-1.4698	0.263301	-5.58221	2.37487e-08	3.38508e-07
ENSG00000124486	USP9X	7828.73	-0.369077	0.0661298	-5.5811	2.39005e-08	3.40332e-07
ENSG00000073584	SMARCE1	4950.54	-0.380201	0.068127	-5.58077	2.39458e-08	3.40637e-07
ENSG00000162194	LBHD1	263.682	0.710287	0.127366	5.57674	2.45072e-08	3.48275e-07
ENSG00000117500	TMED5	2963.83	0.528902	0.0948494	5.57623	2.45789e-08	3.48947e-07
ENSG00000150625	GPM6A	177.281	-1.07555	0.192943	-5.57443	2.48342e-08	3.52221e-07
ENSG00000069329	VPS35	5124.5	-0.264966	0.0475391	-5.57365	2.49451e-08	3.53443e-07
ENSG00000126882	FAM78A	835.171	-0.575894	0.103335	-5.57307	2.50283e-08	3.54269e-07
ENSG00000164252	AGGF1	1701.89	-0.320844	0.0576348	-5.56684	2.59396e-08	3.66805e-07
ENSG00000176171	BNIP3	1228.92	0.731312	0.131382	5.56629	2.60214e-08	3.67597e-07
ENSG00000184588	PDE4B	2937.72	-0.405238	0.0728529	-5.56242	2.66061e-08	3.75485e-07
ENSG00000050405	LIMA1	2180.04	0.316952	0.0569923	5.56131	2.67764e-08	3.77515e-07
ENSG00000136231	IGF2BP3	2935.01	-0.370648	0.0666605	-5.56024	2.69403e-08	3.79215e-07
ENSG00000163866	SMIM12	1074.62	0.322418	0.0579874	5.56014	2.69555e-08	3.79215e-07
ENSG00000149485	FADS1	2727.34	0.378908	0.0681488	5.56001	2.69767e-08	3.79215e-07
ENSG00000139146	FAM60A	4917.65	-0.478261	0.0860278	-5.55938	2.70739e-08	3.80207e-07
ENSG00000011021	CLCN6	586.007	0.608032	0.109436	5.55606	2.75937e-08	3.87125e-07
ENSG00000150712	MTMR12	2074.25	-0.377131	0.0678935	-5.55475	2.78017e-08	3.89661e-07
ENSG00000137842	TMEM62	654.944	0.520984	0.0938036	5.55398	2.79238e-08	3.90988e-07
ENSG00000184164	CRELD2	1292.99	0.664376	0.119629	5.55365	2.79771e-08	3.91351e-07
ENSG00000185269	NOTUM	145.208	-1.22593	0.220823	-5.55164	2.8301e-08	3.9472e-07
ENSG00000113391	FAM172A	601.96	-0.508737	0.0916348	-5.55179	2.8276e-08	3.9472e-07
ENSG00000101608	MYL12A	5124.55	-0.421548	0.0759319	-5.55167	2.8296e-08	3.9472e-07
ENSG00000164124	TMEM144	325.572	0.462332	0.0833175	5.54904	2.8724e-08	4.00228e-07
ENSG00000221968	FADS3	1124.4	0.634477	0.114372	5.5475	2.89777e-08	4.0337e-07
ENSG00000167524	SGK494	403.358	0.793049	0.143052	5.54378	2.96008e-08	4.11641e-07
ENSG00000109790	KLHL5	1256.04	-0.453436	0.081846	-5.54012	3.02271e-08	4.19942e-07
ENSG00000185684	EP400NL	601.241	0.550174	0.0993202	5.53939	3.03519e-08	4.21265e-07
ENSG00000154310	TNIK	1192.38	-0.500181	0.0903129	-5.53831	3.05398e-08	4.23462e-07
ENSG00000157184	CPT2	812.862	-0.372302	0.0672328	-5.5375	3.06813e-08	4.2501e-07
ENSG00000185658	BRWD1	5124	-0.321977	0.0581636	-5.53571	3.0997e-08	4.28967e-07
ENSG00000186660	ZFP91	5100.38	-0.237241	0.0428682	-5.53418	3.1269e-08	4.32312e-07
ENSG00000167645	YIF1B	1137.46	0.477132	0.0863097	5.52814	3.23644e-08	4.47024e-07
ENSG00000182858	ALG12	781.716	0.61241	0.11082	5.52615	3.27343e-08	4.51695e-07
ENSG00000117036	ETV3	1056	-0.378578	0.068516	-5.52539	3.28749e-08	4.53197e-07
ENSG00000140044	JDP2	548.066	-0.73471	0.133061	-5.52159	3.35951e-08	4.62678e-07
ENSG00000185432	METTL7A	1339.55	-0.759272	0.137596	-5.51814	3.42612e-08	4.71344e-07
ENSG00000116133	DHCR24	7647.96	0.710171	0.128701	5.51799	3.42904e-08	4.71344e-07
ENSG00000138074	SLC5A6	2370.79	0.683422	0.123881	5.51677	3.45286e-08	4.74162e-07
ENSG00000107554	DNMBP	2919.7	-0.416242	0.0755171	-5.51189	3.54999e-08	4.87031e-07
ENSG00000071246	VASH1	307.166	-0.560831	0.101759	-5.51138	3.56024e-08	4.87968e-07
ENSG00000122692	SMU1	4276.63	-0.23353	0.042385	-5.50972	3.59395e-08	4.92116e-07
ENSG00000197329	PELI1	2564.29	-0.415788	0.075515	-5.50603	3.67016e-08	5.01589e-07
ENSG00000010278	CD9	1631.3	0.607327	0.110301	5.50607	3.66938e-08	5.01589e-07
ENSG00000125912	NCLN	4199.75	0.720425	0.130891	5.50401	3.71254e-08	5.06895e-07
ENSG00000171155	C1GALT1C1	718.698	0.580534	0.105499	5.50275	3.73908e-08	5.1003e-07
ENSG00000131171	SH3BGRL	1232.78	-0.719543	0.130816	-5.50044	3.78839e-08	5.16264e-07
ENSG00000167515	TRAPPC2L	1375.97	0.356815	0.0648747	5.50007	3.7964e-08	5.16861e-07
ENSG00000198589	LRBA	10805.8	-0.39334	0.0715468	-5.49767	3.84844e-08	5.23446e-07
ENSG00000099954	CECR2	209.362	-0.796413	0.144876	-5.49719	3.85887e-08	5.24366e-07
ENSG00000265972	TXNIP	335.483	2.90987	0.529801	5.49239	3.96525e-08	5.38309e-07
ENSG00000092931	MFSD11	656.165	0.542783	0.0988917	5.48866	4.04988e-08	5.49274e-07
ENSG00000168802	CHTF8	2254.28	-0.445411	0.0811611	-5.48798	4.06558e-08	5.50881e-07
ENSG00000165895	ARHGAP42	320.878	-0.586635	0.106928	-5.48627	4.10505e-08	5.55701e-07
ENSG00000115504	EHBP1	1495.43	-0.479191	0.0874108	-5.48205	4.20419e-08	5.6825e-07
ENSG00000063176	SPHK2	559.194	0.571211	0.104198	5.48199	4.20572e-08	5.6825e-07
ENSG00000206560	ANKRD28	3694.89	-0.239471	0.0436883	-5.48134	4.22107e-08	5.69784e-07
ENSG00000170017	ALCAM	3213.02	0.393732	0.0718462	5.4802	4.24846e-08	5.7294e-07
ENSG00000124151	NCOA3	5391.58	-0.248578	0.0453671	-5.47925	4.27123e-08	5.75467e-07
ENSG00000163389	POGLUT1	627.596	0.435082	0.0794171	5.47845	4.29074e-08	5.7755e-07
ENSG00000168280	KIF5C	364.382	-0.577552	0.105432	-5.47795	4.30275e-08	5.7862e-07
ENSG00000065613	SLK	3496.63	-0.215873	0.0394137	-5.47712	4.32314e-08	5.80816e-07
ENSG00000274180	TD1	65.6385	-0.925505	0.16899	-5.47667	4.33405e-08	5.81733e-07
ENSG00000128573	FOXP2	29.5935	-1.66911	0.304874	-5.47474	4.3816e-08	5.87562e-07
ENSG00000184990	SIVA1	2631.49	0.437363	0.0798927	5.47438	4.3904e-08	5.8819e-07
ENSG00000172201	ID4	23.6429	-2.74274	0.501067	-5.47379	4.4052e-08	5.8962e-07
ENSG00000160326	SLC2A6	1523.65	0.721487	0.131877	5.47092	4.47696e-08	5.98662e-07
ENSG00000092841	MYL6	11374.5	0.403967	0.0738517	5.46998	4.50082e-08	6.0129e-07
ENSG00000148248	SURF4	5235.34	0.492141	0.0900787	5.46345	4.6696e-08	6.23254e-07
ENSG00000204252	HLA-DOA	2059.02	-1.71269	0.313525	-5.46268	4.68992e-08	6.25381e-07
ENSG00000106588	PSMA2	5503.15	0.316484	0.0579502	5.4613	4.72653e-08	6.29675e-07
ENSG00000172667	ZMAT3	985.302	-0.767229	0.140498	-5.46077	4.74063e-08	6.30964e-07
ENSG00000048140	TSPAN17	1119.31	0.306635	0.0561826	5.45784	4.81959e-08	6.40818e-07
ENSG00000100068	LRP5L	545.855	0.665439	0.121927	5.45769	4.82365e-08	6.40818e-07
ENSG00000162817	C1orf115	436.168	-0.526949	0.0967256	-5.44787	5.09758e-08	6.7658e-07
ENSG00000166136	NDUFB8	2736.76	0.285342	0.0523839	5.44713	5.11897e-08	6.78787e-07
ENSG00000107829	FBXW4	817.082	-0.448288	0.0823107	-5.44629	5.143e-08	6.8134e-07
ENSG00000185803	SLC52A2	3595.9	0.700902	0.128718	5.44526	5.17288e-08	6.84663e-07
ENSG00000100167	2019-09-03	324.229	-0.735197	0.135056	-5.44365	5.21992e-08	6.90248e-07
ENSG00000119669	IRF2BPL	1239.84	-0.630579	0.115874	-5.44195	5.27018e-08	6.96249e-07
ENSG00000163697	APBB2	2600.4	-0.279629	0.0513965	-5.44062	5.30947e-08	7.00144e-07
ENSG00000130270	ATP8B3	356.635	0.850134	0.156255	5.44067	5.30804e-08	7.00144e-07
ENSG00000146247	PHIP	5038.59	-0.279424	0.0513988	-5.4364	5.43687e-08	7.16282e-07
ENSG00000081803	CADPS2	298.075	-0.480198	0.0883399	-5.4358	5.45503e-08	7.18011e-07
ENSG00000160446	ZDHHC12	1033.33	0.48499	0.089278	5.43236	5.56145e-08	7.31344e-07
ENSG00000164597	COG5	1873.49	-0.373813	0.0688461	-5.42969	5.64517e-08	7.4167e-07
ENSG00000167604	NFKBID	485.71	0.641793	0.118206	5.42945	5.65286e-08	7.41997e-07
ENSG00000203852	HIST2H3A	16246.9	-0.686016	0.126356	-5.42924	5.6596e-08	7.42198e-07
ENSG00000103042	SLC38A7	302.46	0.673355	0.124053	5.42795	5.70062e-08	7.46892e-07
ENSG00000164889	SLC4A2	5412.18	0.680994	0.125511	5.42578	5.77032e-08	7.55329e-07
ENSG00000135723	FHOD1	1912.97	0.515965	0.0951219	5.42425	5.81972e-08	7.61097e-07
ENSG00000154174	TOMM70	5086.72	-0.268073	0.0494514	-5.42095	5.92836e-08	7.73714e-07
ENSG00000205302	SNX2	2306.57	-0.244385	0.0450802	-5.42112	5.92268e-08	7.73714e-07
ENSG00000169203	RP11-231C14.4	324.44	1.86679	0.344374	5.42083	5.93246e-08	7.73714e-07
ENSG00000101849	TBL1X	1114.21	-0.526653	0.0972064	-5.41789	6.03081e-08	7.85823e-07
ENSG00000170832	USP32	1812.45	-0.328256	0.0606108	-5.4158	6.10147e-08	7.9358e-07
ENSG00000169255	B3GALNT1	287.624	0.514527	0.0950026	5.41592	6.09746e-08	7.9358e-07
ENSG00000166783	KIAA0430	1819.42	-0.421699	0.0778844	-5.41441	6.14897e-08	7.9903e-07
ENSG00000112667	DNPH1	1118.42	-0.424445	0.078452	-5.41025	6.29371e-08	8.17094e-07
ENSG00000167005	NUDT21	9969.35	-0.362624	0.0670377	-5.40925	6.32884e-08	8.20909e-07
ENSG00000090581	GNPTG	584.399	0.517729	0.0957325	5.40808	6.37049e-08	8.25559e-07
ENSG00000134644	PUM1	3721.08	-0.229914	0.0425163	-5.40766	6.38528e-08	8.26726e-07
ENSG00000081087	OSTM1	751.23	0.409579	0.075768	5.4057	6.45559e-08	8.35072e-07
ENSG00000012660	ELOVL5	4499.09	0.378582	0.0700777	5.40231	6.57871e-08	8.50227e-07
ENSG00000125503	PPP1R12C	2886.9	0.511866	0.0948658	5.39569	6.82608e-08	8.81398e-07
ENSG00000184216	IRAK1	5724.03	0.438156	0.0812226	5.39451	6.871e-08	8.86397e-07
ENSG00000100591	AHSA1	5061.99	0.285269	0.0528875	5.39389	6.8949e-08	8.87932e-07
ENSG00000083845	RPS5	33396.6	0.376759	0.0698494	5.39388	6.89535e-08	8.87932e-07
ENSG00000175782	SLC35E3	2757.64	0.391146	0.0725337	5.39261	6.94406e-08	8.93398e-07
ENSG00000072210	ALDH3A2	1610.17	-0.298711	0.0554144	-5.39048	7.02687e-08	9.03237e-07
ENSG00000092820	EZR	18687.8	-0.274528	0.0509463	-5.38857	7.10201e-08	9.12075e-07
ENSG00000103540	CCP110	1330.42	-0.425046	0.0789055	-5.38677	7.17359e-08	9.20439e-07
ENSG00000169490	TM2D2	1164.85	0.460338	0.0854644	5.38631	7.19171e-08	9.21935e-07
ENSG00000272636	DOC2B	459.36	-0.683725	0.12697	-5.38495	7.24662e-08	9.2814e-07
ENSG00000133805	AMPD3	822.202	0.365438	0.0678664	5.38467	7.25774e-08	9.28731e-07
ENSG00000112367	FIG4	631.532	-0.46248	0.0859095	-5.38334	7.31162e-08	9.34787e-07
ENSG00000100883	SRP54	2494.71	-0.277915	0.0516318	-5.38264	7.34024e-08	9.37605e-07
ENSG00000169100	SLC25A6	3695.19	-0.415582	0.0772226	-5.38162	7.38192e-08	9.42086e-07
ENSG00000167553	TUBA1C	12280.3	0.424298	0.0788447	5.38144	7.38938e-08	9.42196e-07
ENSG00000143702	CEP170	2795.54	-0.299725	0.0557029	-5.38077	7.41658e-08	9.4482e-07
ENSG00000123374	CDK2	2836.9	-0.295668	0.0550084	-5.37496	7.66002e-08	9.74961e-07
ENSG00000243749	TMEM35B	136.582	0.880125	0.163766	5.37429	7.68869e-08	9.77739e-07
ENSG00000120694	HSPH1	4929.59	0.332312	0.0618547	5.37246	7.76707e-08	9.86826e-07
ENSG00000159023	EPB41	3588.72	-0.266858	0.0496827	-5.37125	7.81935e-08	9.92585e-07
ENSG00000134802	SLC43A3	2956.18	0.592843	0.110399	5.37002	7.87274e-08	9.98474e-07
ENSG00000101868	POLA1	3688.66	-0.301769	0.0562016	-5.36941	7.89951e-08	1.00098e-06
ENSG00000083290	ULK2	176.824	-0.651533	0.121348	-5.36914	7.91143e-08	1.0016e-06
ENSG00000141401	IMPA2	295.93	-0.559428	0.104219	-5.3678	7.97038e-08	1.00817e-06
ENSG00000164808	SPIDR	1910.42	-0.333364	0.0621498	-5.36389	8.14503e-08	1.02935e-06
ENSG00000104067	TJP1	2563.85	-0.346441	0.0645992	-5.36293	8.18838e-08	1.03391e-06
ENSG00000156011	PSD3	1556.3	-0.457333	0.0853231	-5.36002	8.32147e-08	1.04979e-06
ENSG00000204673	AKT1S1	691.721	0.481043	0.0897617	5.35911	8.36326e-08	1.05413e-06
ENSG00000113448	PDE4D	790.348	-0.769202	0.14372	-5.3521	8.69385e-08	1.09483e-06
ENSG00000142684	ZNF593	867.576	0.489063	0.0914888	5.3456	9.01175e-08	1.13386e-06
ENSG00000051523	CYBA	6420.55	0.656482	0.122834	5.34447	9.0681e-08	1.13994e-06
ENSG00000054598	FOXC1	841.143	-0.675286	0.126388	-5.34295	9.14444e-08	1.14853e-06
ENSG00000109016	DHRS7B	644.512	0.443802	0.0830992	5.34063	9.26243e-08	1.16233e-06
ENSG00000141526	SLC16A3	5448.86	0.840448	0.157379	5.34028	9.28009e-08	1.16352e-06
ENSG00000158290	CUL4B	2716.97	-0.390896	0.0732292	-5.33798	9.39893e-08	1.17738e-06
ENSG00000154380	EH	3390.64	-0.370415	0.0693981	-5.33754	9.42178e-08	1.17921e-06
ENSG00000141569	TRIM65	1811.29	-0.319369	0.059851	-5.33608	9.4979e-08	1.1877e-06
ENSG00000154822	PLCL2	1919.24	-0.373191	0.0699456	-5.33545	9.53077e-08	1.19076e-06
ENSG00000185043	CIB1	813.9	0.431961	0.0810445	5.32992	9.82555e-08	1.22652e-06
ENSG00000003056	M6PR	6079.91	0.382638	0.0718096	5.32851	9.9023e-08	1.23502e-06
ENSG00000102081	FMR1	1221.91	-0.42783	0.0802957	-5.32818	9.92025e-08	1.23618e-06
ENSG00000272333	KMT2B	1230.1	0.764714	0.143562	5.3267	1.00015e-07	1.24521e-06
ENSG00000144746	ARL6IP5	1306.01	0.457106	0.0858632	5.32365	1.01705e-07	1.26514e-06
ENSG00000125445	MRPS7	2730.56	0.399136	0.0750118	5.32098	1.03212e-07	1.28278e-06
ENSG00000135821	GLUL	2410.25	-0.384811	0.0723245	-5.32061	1.03418e-07	1.28422e-06
ENSG00000066135	KDM4A	1821.64	-0.418791	0.0787249	-5.31968	1.03948e-07	1.28968e-06
ENSG00000157741	UBN2	1600.78	-0.396624	0.0745874	-5.31757	1.0516e-07	1.30358e-06
ENSG00000106723	SPIN1	2305.8	-0.372534	0.0700596	-5.31739	1.05267e-07	1.30377e-06
ENSG00000143570	SLC39A1	1842.77	0.468315	0.088144	5.31307	1.07794e-07	1.33392e-06
ENSG00000135870	RC3H1	2549.19	-0.295058	0.0555387	-5.31266	1.08039e-07	1.33578e-06
ENSG00000161800	RACGAP1	3999.87	-0.198278	0.037342	-5.3098	1.09747e-07	1.35574e-06
ENSG00000138594	TMOD3	3887.63	-0.410889	0.0773887	-5.30942	1.09975e-07	1.35738e-06
ENSG00000083844	ZNF264	920.901	-0.352211	0.0663782	-5.30613	1.11976e-07	1.38088e-06
ENSG00000112996	MRPS30	3086.19	-0.273436	0.0515537	-5.30391	1.13345e-07	1.39655e-06
ENSG00000103319	EEF2K	1817.1	-0.28879	0.0544774	-5.3011	1.15107e-07	1.41704e-06
ENSG00000152492	CCDC50	1076.14	-0.36436	0.0687362	-5.30085	1.15267e-07	1.41778e-06
ENSG00000182986	ZNF320	426.478	-0.412866	0.0779127	-5.29908	1.16389e-07	1.43035e-06
ENSG00000167114	SLC27A4	1381.8	0.731498	0.138105	5.29669	1.17921e-07	1.44794e-06
ENSG00000145362	ANK2	746.937	-0.510464	0.0963792	-5.29642	1.18097e-07	1.44884e-06
ENSG00000128059	PPAT	4170.09	-0.303399	0.0572966	-5.29523	1.18865e-07	1.45701e-06
ENSG00000138744	AA	434.542	0.568035	0.107287	5.29453	1.19322e-07	1.46136e-06
ENSG00000066933	MYO9A	2727.67	-0.336357	0.0635798	-5.29032	1.22106e-07	1.49417e-06
ENSG00000136237	RAPGEF5	5627.72	-0.255538	0.0483147	-5.28904	1.22962e-07	1.50294e-06
ENSG00000130204	TOMM40	4878.19	0.316362	0.0598158	5.28893	1.23033e-07	1.50294e-06
ENSG00000228253	MT-ATP8	765.853	1.94836	0.3684	5.28872	1.23176e-07	1.5034e-06
ENSG00000125877	ITPA	1505.82	0.353604	0.0668673	5.28814	1.23568e-07	1.50689e-06
ENSG00000221944	TIGD1	415.201	0.713411	0.134998	5.28462	1.25966e-07	1.53483e-06
ENSG00000116983	HPCAL4	267.357	-0.569141	0.107703	-5.28436	1.26146e-07	1.53571e-06
ENSG00000029153	ARNTL2	1455.17	-0.502157	0.0950514	-5.28301	1.27081e-07	1.54577e-06
ENSG00000108821	COL1A1	207.847	0.96842	0.183334	5.28227	1.27592e-07	1.55066e-06
ENSG00000047932	GOPC	2433.87	-0.328575	0.0622208	-5.28079	1.2863e-07	1.56196e-06
ENSG00000197256	KANK2	2462.11	-0.492772	0.0933374	-5.27948	1.29554e-07	1.57183e-06
ENSG00000177034	MTX3	2212.59	-0.43862	0.0830895	-5.27889	1.2997e-07	1.57421e-06
ENSG00000198074	AKR1B10	11.9157	2.64566	0.501164	5.27903	1.29868e-07	1.57421e-06
ENSG00000177694	ALADL2	26.7078	-1.75496	0.332775	-5.2737	1.33699e-07	1.618e-06
ENSG00000152683	SLC30A6	1715.61	0.469402	0.0890241	5.27275	1.34392e-07	1.62501e-06
ENSG00000143384	MCL1	8327.63	-0.241639	0.0458526	-5.26992	1.36486e-07	1.64892e-06
ENSG00000065154	OAT	3083.23	-0.35605	0.0675722	-5.26917	1.37042e-07	1.65424e-06
ENSG00000106804	C5	67.5424	-1.62185	0.307826	-5.26871	1.37389e-07	1.65703e-06
ENSG00000011478	QPCTL	547.051	0.693854	0.13174	5.26683	1.38799e-07	1.67262e-06
ENSG00000109654	TRIM2	970.12	-0.601938	0.114348	-5.2641	1.40878e-07	1.69624e-06
ENSG00000116574	RHOU	73.2704	-0.891758	0.169422	-5.26352	1.41322e-07	1.70016e-06
ENSG00000176658	MYO1D	2595.86	-0.510864	0.097108	-5.26078	1.43449e-07	1.72138e-06
ENSG00000116675	DJC6	645.099	-0.372498	0.0708065	-5.26079	1.43442e-07	1.72138e-06
ENSG00000164611	PTTG1	3180.36	0.342098	0.0650261	5.26094	1.43325e-07	1.72138e-06
ENSG00000165959	CLMN	622.405	-0.341988	0.0650233	-5.25946	1.44476e-07	1.73128e-06
ENSG00000128585	MKLN1	5223.07	-0.277163	0.0526985	-5.25941	1.44516e-07	1.73128e-06
ENSG00000160190	SLC37A1	589.684	0.601799	0.114458	5.2578	1.45789e-07	1.74507e-06
ENSG00000134901	KDELC1	132.596	0.681389	0.12963	5.2564	1.46903e-07	1.75693e-06
ENSG00000198961	PJA2	3066.38	-0.382745	0.0728212	-5.25595	1.4726e-07	1.75972e-06
ENSG00000157514	TSC22D3	289.458	-0.701968	0.133569	-5.25546	1.47657e-07	1.76004e-06
ENSG00000155380	SLC16A1	8073.44	0.445467	0.0847586	5.25571	1.47456e-07	1.76004e-06
ENSG00000128335	APOL2	794.275	0.472552	0.0899139	5.25561	1.47537e-07	1.76004e-06
ENSG00000167220	HDHD2	807.514	-0.495364	0.0942789	-5.25424	1.48638e-07	1.77026e-06
ENSG00000179598	PLD6	359.96	0.55157	0.105023	5.25191	1.50531e-07	1.7913e-06
ENSG00000135314	KHDC1	202.894	0.671897	0.127985	5.24979	1.52269e-07	1.81048e-06
ENSG00000167397	VKORC1	1150.03	0.394585	0.0751961	5.24741	1.54255e-07	1.83257e-06
ENSG00000104853	CLPTM1	2293.85	0.627751	0.119656	5.24629	1.5519e-07	1.84214e-06
ENSG00000160299	PCNT	4297.15	0.593684	0.11323	5.24317	1.57839e-07	1.87202e-06
ENSG00000106853	PTGR1	361.938	-0.476555	0.0909161	-5.24171	1.59098e-07	1.88539e-06
ENSG00000134909	ARHGAP32	841.507	-0.43874	0.0837426	-5.23915	1.61318e-07	1.91011e-06
ENSG00000166889	PATL1	1380.41	-0.407675	0.0778743	-5.23504	1.64951e-07	1.95151e-06
ENSG00000086289	EPDR1	233.59	0.555206	0.106093	5.23322	1.66585e-07	1.96921e-06
ENSG00000204388	HSPA1B	7185.75	0.643828	0.123037	5.23281	1.66955e-07	1.97195e-06
ENSG00000111684	LPCAT3	1361.27	0.492868	0.0942111	5.23153	1.68113e-07	1.98399e-06
ENSG00000024526	DEPDC1	3228.08	-0.432453	0.0826667	-5.23128	1.68336e-07	1.98497e-06
ENSG00000124422	USP22	13106.7	-0.338477	0.0647276	-5.22926	1.70193e-07	2.00522e-06
ENSG00000085788	DDHD2	1659.19	-0.339628	0.064963	-5.22802	1.71332e-07	2.01697e-06
ENSG00000135074	ADAM19	6495.74	-0.529056	0.101206	-5.22751	1.71809e-07	2.02091e-06
ENSG00000172466	ZNF24	4204.18	-0.277722	0.0531557	-5.22469	1.74444e-07	2.05023e-06
ENSG00000114859	CLCN2	493.207	0.774219	0.148374	5.21803	1.80836e-07	2.12359e-06
ENSG00000165185	KIAA1958	660.628	-0.403517	0.0773549	-5.21643	1.82402e-07	2.14022e-06
ENSG00000215114	UBXN2B	1149.57	-0.667615	0.128078	-5.21255	1.86263e-07	2.18374e-06
ENSG00000185324	CDK10	1868.64	0.478644	0.0918323	5.21216	1.86658e-07	2.18657e-06
ENSG00000116906	GNPAT	2198.94	-0.317912	0.0609967	-5.21195	1.86866e-07	2.18721e-06
ENSG00000179912	R3HDM2	601.001	-0.474683	0.0911137	-5.20979	1.89053e-07	2.21099e-06
ENSG00000105726	ATP13A1	2862.64	0.664951	0.127693	5.20741	1.91496e-07	2.23773e-06
ENSG00000182158	CREB3L2	1480.18	-0.424445	0.0815257	-5.20627	1.92671e-07	2.24962e-06
ENSG00000064763	FAR2	137.505	-0.754287	0.145091	-5.19872	2.00669e-07	2.34108e-06
ENSG00000159322	ADPGK	3184.77	0.433355	0.0833826	5.19718	2.02329e-07	2.35853e-06
ENSG00000239672	NME1	11717.7	0.310546	0.0597786	5.19494	2.04788e-07	2.38523e-06
ENSG00000197312	DDI2	3587.9	-0.296616	0.0571011	-5.19458	2.05181e-07	2.38786e-06
ENSG00000141934	PLPP2	1982.86	0.546033	0.105149	5.19295	2.06986e-07	2.40691e-06
ENSG00000243716	NPIPB5	2527.8	0.884814	0.170399	5.19261	2.0737e-07	2.40941e-06
ENSG00000184281	TSSC4	1476.28	0.452644	0.0872419	5.18838	2.12134e-07	2.46275e-06
ENSG00000101654	RNMT	1950.36	-0.336172	0.0648033	-5.18758	2.13043e-07	2.4713e-06
ENSG00000186951	PPARA	420.872	-0.473494	0.0913505	-5.18326	2.18035e-07	2.52706e-06
ENSG00000145386	CC2	4598.83	0.279935	0.0540089	5.18312	2.18204e-07	2.52706e-06
ENSG00000198142	SOWAHC	522.798	-0.603888	0.116577	-5.18017	2.21687e-07	2.56531e-06
ENSG00000185825	BCAP31	3230.29	0.565312	0.109145	5.17948	2.22505e-07	2.5727e-06
ENSG00000129625	REEP5	2460.01	0.3706	0.0715651	5.17851	2.23669e-07	2.58405e-06
ENSG00000138398	PPIG	2588.76	-0.370161	0.0714875	-5.17799	2.24294e-07	2.58918e-06
ENSG00000021355	SERPINB1	1146.74	-0.432929	0.0836893	-5.17304	2.3031e-07	2.65648e-06
ENSG00000104915	STX10	1495.61	0.335296	0.0648463	5.17062	2.33319e-07	2.68901e-06
ENSG00000169627	BOLA2B	1514.84	1.02574	0.198416	5.16965	2.34535e-07	2.70084e-06
ENSG00000188690	UROS	1698.9	-0.398417	0.077071	-5.16949	2.34738e-07	2.701e-06
ENSG00000241978	AKAP2	6262.3	-0.275195	0.0532411	-5.16885	2.35539e-07	2.70804e-06
ENSG00000203727	SAMD5	333.036	-0.527995	0.102162	-5.16822	2.36334e-07	2.71499e-06
ENSG00000110931	CAMKK2	1320.88	-0.399976	0.0774139	-5.16672	2.38237e-07	2.73465e-06
ENSG00000159884	CCDC107	270.113	0.843827	0.163361	5.16542	2.39899e-07	2.75151e-06
ENSG00000071054	MAP4K4	5236.08	-0.323203	0.0625817	-5.1645	2.41086e-07	2.76291e-06
ENSG00000120693	SMAD9	66.0674	-0.781389	0.151333	-5.16338	2.42529e-07	2.77721e-06
ENSG00000106086	PLEKHA8	1245.28	-0.261307	0.0506208	-5.16205	2.44256e-07	2.79474e-06
ENSG00000035681	NSMAF	1704.83	0.295778	0.0573005	5.16188	2.44486e-07	2.79513e-06
ENSG00000125246	CLYBL	133.727	-0.934776	0.18114	-5.16051	2.46278e-07	2.81337e-06
ENSG00000082497	SERTAD4	8.49753	-3.24631	0.629204	-5.15938	2.47767e-07	2.82811e-06
ENSG00000186522	2019-09-10	1572.35	-0.490367	0.0950523	-5.15892	2.48383e-07	2.83287e-06
ENSG00000274211	SOCS7	2181.42	-0.38176	0.0740134	-5.15798	2.49628e-07	2.8448e-06
ENSG00000140451	PIF1	839.94	0.513901	0.0996882	5.15508	2.53517e-07	2.88682e-06
ENSG00000140403	DJA4	747.416	0.423055	0.0821119	5.15217	2.57487e-07	2.92968e-06
ENSG00000165915	SLC39A13	558.473	0.438224	0.0850935	5.14991	2.60608e-07	2.96283e-06
ENSG00000180370	PAK2	3176.65	-0.49579	0.096326	-5.14701	2.64677e-07	3.0067e-06
ENSG00000180530	NRIP1	1905.22	0.371081	0.0721034	5.14651	2.65372e-07	3.0122e-06
ENSG00000054267	ARID4B	2675.64	-0.26488	0.0514697	-5.14634	2.65618e-07	3.01259e-06
ENSG00000162419	GMEB1	1064.56	-0.331398	0.0644533	-5.14168	2.72286e-07	3.08576e-06
ENSG00000166562	SEC11C	1274.29	0.745067	0.14494	5.14053	2.73971e-07	3.10239e-06
ENSG00000115415	STAT1	2470.43	-0.507745	0.0987833	-5.13998	2.74763e-07	3.10889e-06
ENSG00000100027	YPEL1	127.673	-0.920141	0.179148	-5.13622	2.80323e-07	3.16929e-06
ENSG00000169398	PTK2	3703.48	-0.264963	0.0516066	-5.13429	2.83208e-07	3.19797e-06
ENSG00000101104	PABPC1L	634.561	0.645376	0.125701	5.13423	2.83308e-07	3.19797e-06
ENSG00000176641	RNF152	50.4912	-1.16351	0.226639	-5.13376	2.84006e-07	3.20331e-06
ENSG00000144043	TEX261	1645.83	0.274547	0.0534917	5.13252	2.8589e-07	3.22202e-06
ENSG00000159352	PSMD4	4428.71	0.310447	0.0605386	5.12809	2.92695e-07	3.29611e-06
ENSG00000079156	OSBPL6	418.136	-0.46069	0.0898468	-5.12751	2.93602e-07	3.30372e-06
ENSG00000111700	SLCO1B3	101.701	1.0457	0.204077	5.12403	2.99066e-07	3.36255e-06
ENSG00000196739	COL27A1	318.466	0.873889	0.170569	5.12337	3.00124e-07	3.37179e-06
ENSG00000172893	DHCR7	1975.86	0.815814	0.159404	5.11791	3.08948e-07	3.46819e-06
ENSG00000168675	LDLRAD4	520.042	-1.06833	0.208829	-5.11581	3.124e-07	3.50419e-06
ENSG00000169118	CSNK1G1	1550.34	-0.341675	0.0667912	-5.11557	3.12794e-07	3.50585e-06
ENSG00000104899	AMH	296.341	1.23203	0.240907	5.11414	3.15173e-07	3.52974e-06
ENSG00000119638	NEK9	2056.01	-0.347611	0.0679831	-5.11319	3.16759e-07	3.54471e-06
ENSG00000133704	IPO8	2205.99	-0.352725	0.0689937	-5.11243	3.18044e-07	3.55631e-06
ENSG00000143776	CDC42BPA	2504.66	-0.293899	0.0574977	-5.1115	3.19616e-07	3.57109e-06
ENSG00000149657	LSM14B	1396.83	-0.284341	0.0556392	-5.11045	3.21397e-07	3.58538e-06
ENSG00000068001	HYAL2	1485.43	0.578998	0.113296	5.11049	3.21328e-07	3.58538e-06
ENSG00000135845	PIGC	501.77	0.525355	0.102816	5.10966	3.22745e-07	3.59759e-06
ENSG00000127946	HIP1	1685.63	-0.476497	0.0932578	-5.10947	3.23072e-07	3.59843e-06
ENSG00000179889	PDXDC1	4366.07	-0.209552	0.0410179	-5.10878	3.24239e-07	3.60862e-06
ENSG00000187742	SECISBP2	3126.34	-0.275186	0.0538893	-5.10651	3.28167e-07	3.64948e-06
ENSG00000127022	CANX	34494.3	0.387754	0.0759389	5.10614	3.28812e-07	3.6538e-06
ENSG00000169692	AGPAT2	1105.39	0.527375	0.103287	5.1059	3.29223e-07	3.65553e-06
ENSG00000122729	ACO1	1527.6	-0.399631	0.0782844	-5.10486	3.31047e-07	3.67293e-06
ENSG00000123338	NCKAP1L	2841.33	-1.36571	0.267644	-5.10273	3.34789e-07	3.71155e-06
ENSG00000156873	PHKG2	941.111	0.498793	0.0978094	5.09964	3.40293e-07	3.76964e-06
ENSG00000053371	AKR7A2	1216.85	-0.477901	0.0937165	-5.09943	3.40682e-07	3.77103e-06
ENSG00000168894	RNF181	974.859	0.401163	0.0786776	5.09882	3.41776e-07	3.7802e-06
ENSG00000099797	TECR	1555.44	0.517755	0.101557	5.09815	3.42985e-07	3.79063e-06
ENSG00000172986	GXYLT2	93.3727	-1.00185	0.196529	-5.09769	3.43818e-07	3.7969e-06
ENSG00000177570	SAMD12	483.137	-0.454102	0.0890838	-5.09747	3.4423e-07	3.79851e-06
ENSG00000177042	TMEM80	332.283	0.545785	0.107075	5.09724	3.44641e-07	3.8001e-06
ENSG00000115884	SDC1	1570.9	0.72607	0.142565	5.0929	3.52637e-07	3.88527e-06
ENSG00000139350	NEDD1	1662.76	-0.343304	0.067464	-5.08869	3.60542e-07	3.9693e-06
ENSG00000078369	GNB1	5406.73	-0.413246	0.0812414	-5.08665	3.64445e-07	4.00917e-06
ENSG00000123737	EXOSC9	2724.68	0.207217	0.0407534	5.08466	3.68294e-07	4.0484e-06
ENSG00000253729	PRKDC	42569.7	-0.499857	0.0983164	-5.08417	3.6924e-07	4.05568e-06
ENSG00000241258	CRCP	1458.46	-0.303936	0.0598057	-5.08206	3.7337e-07	4.09788e-06
ENSG00000023228	NDUFS1	5503.7	-0.262744	0.0517065	-5.08146	3.74553e-07	4.10771e-06
ENSG00000109586	GALNT7	1608.39	0.463329	0.0911953	5.08063	3.76192e-07	4.12251e-06
ENSG00000158747	NBL1	1465.2	0.58356	0.114873	5.08003	3.7738e-07	4.13236e-06
ENSG00000131469	RPL27	11668.4	0.678614	0.133591	5.07977	3.77885e-07	4.13471e-06
ENSG00000156642	NPTN	2017.32	0.3256	0.0641497	5.07562	3.8623e-07	4.22279e-06
ENSG00000074696	HACD3	4658.49	0.383076	0.0754978	5.074	3.89541e-07	4.25572e-06
ENSG00000125398	SOX9	917.366	-0.644638	0.127114	-5.07134	3.95015e-07	4.30892e-06
ENSG00000167118	URM1	1599.83	0.327122	0.0645039	5.07135	3.95007e-07	4.30892e-06
ENSG00000182168	UNC5C	58.0458	-3.82365	0.75431	-5.06907	3.99756e-07	4.35596e-06
ENSG00000103353	UBFD1	2647.49	-0.191947	0.0378668	-5.06899	3.99938e-07	4.35596e-06
ENSG00000187446	CHP1	3049.03	-0.416958	0.0822648	-5.06849	4.00989e-07	4.36408e-06
ENSG00000115464	USP34	14951.2	-0.320056	0.0631855	-5.06534	4.07674e-07	4.43346e-06
ENSG00000198171	DDRGK1	1038.2	0.558196	0.110222	5.06428	4.09949e-07	4.4548e-06
ENSG00000176533	GNG7	116.954	-0.977635	0.193227	-5.05951	4.20345e-07	4.56429e-06
ENSG00000213931	HBE1	791.467	-0.502504	0.0993466	-5.05809	4.23477e-07	4.59481e-06
ENSG00000168255	POLR2J3	1159.08	0.6062	0.119892	5.05623	4.27619e-07	4.63623e-06
ENSG00000175130	MARCKSL1	2184.45	-0.379986	0.0751742	-5.05474	4.30978e-07	4.66909e-06
ENSG00000166913	YWHAB	10956.1	-0.248836	0.0492369	-5.05385	4.32986e-07	4.68728e-06
ENSG00000150527	CTAGE5	1054.94	0.306638	0.0607672	5.0461	4.50908e-07	4.8776e-06
ENSG00000106052	TAX1BP1	2359.39	-0.26907	0.0533404	-5.0444	4.5495e-07	4.9176e-06
ENSG00000156587	UBE2L6	1049.04	-0.513129	0.101786	-5.04125	4.62504e-07	4.99547e-06
ENSG00000257923	CUX1	4794.19	-0.379581	0.0753009	-5.04086	4.63452e-07	5.00192e-06
ENSG00000084070	SMAP2	2115.46	-0.341003	0.0677163	-5.03576	4.75951e-07	5.13293e-06
ENSG00000165355	FBXO33	1138.54	-0.371583	0.073819	-5.0337	4.81101e-07	5.18456e-06
ENSG00000164244	PRRC1	1979.63	-0.35997	0.0715322	-5.03228	4.84669e-07	5.21906e-06
ENSG00000121940	CLCC1	738.737	0.421318	0.0837297	5.03188	4.85688e-07	5.2261e-06
ENSG00000099940	SP29	782.145	-0.388325	0.0771879	-5.03091	4.88166e-07	5.2488e-06
ENSG00000129103	SUMF2	3875.28	0.396585	0.0788426	5.03009	4.90255e-07	5.26729e-06
ENSG00000131748	STARD3	1137.93	0.514235	0.102269	5.02828	4.94908e-07	5.31327e-06
ENSG00000141376	BCAS3	410.069	-0.482971	0.0960724	-5.02716	4.97797e-07	5.33726e-06
ENSG00000263001	GTF2I	10332.6	-0.248657	0.0494633	-5.02711	4.97936e-07	5.33726e-06
ENSG00000204410	MSH5	906.066	0.533734	0.106174	5.02698	4.98264e-07	5.33726e-06
ENSG00000180011	ZADH2	524.41	-0.427302	0.0850048	-5.0268	4.98745e-07	5.3384e-06
ENSG00000022267	FHL1	170.587	-0.765794	0.152359	-5.02624	5.00187e-07	5.34582e-06
ENSG00000103064	SLC7A6	3258.08	0.461458	0.0918096	5.02625	5.00161e-07	5.34582e-06
ENSG00000248487	ABHD14A	394.581	0.694337	0.138168	5.02531	5.0261e-07	5.3677e-06
ENSG00000139631	CSAD	170.13	0.729698	0.145232	5.02435	5.05145e-07	5.39074e-06
ENSG00000172348	RCAN2	19.4775	-1.93014	0.38421	-5.02366	5.0695e-07	5.40596e-06
ENSG00000143164	DCAF6	2117.88	-0.36	0.0717224	-5.01935	5.18479e-07	5.52477e-06
ENSG00000071626	DAZAP1	4635.32	0.285497	0.0568893	5.01846	5.20864e-07	5.54603e-06
ENSG00000163961	RNF168	1699.87	-0.281209	0.0560368	-5.01829	5.21327e-07	5.54683e-06
ENSG00000108932	SLC16A6	596.568	-0.49155	0.0979697	-5.01737	5.23842e-07	5.56528e-06
ENSG00000134086	VHL	2327.9	-0.452289	0.0901421	-5.01751	5.23459e-07	5.56528e-06
ENSG00000128641	MYO1B	2525.27	-0.28604	0.0570283	-5.01575	5.28262e-07	5.60807e-06
ENSG00000187961	KLHL17	570.025	0.593677	0.118406	5.0139	5.33379e-07	5.65818e-06
ENSG00000026297	RSET2	817.56	0.432574	0.0862846	5.01334	5.34926e-07	5.67038e-06
ENSG00000115902	SLC1A4	3324.11	-0.552909	0.110313	-5.01218	5.38171e-07	5.70054e-06
ENSG00000159200	RCAN1	284.764	-0.429471	0.0857056	-5.011	5.41484e-07	5.73137e-06
ENSG00000082458	DLG3	1246	-0.330032	0.0659052	-5.00768	5.5091e-07	5.82682e-06
ENSG00000123143	PKN1	6114.2	-0.38764	0.0774429	-5.0055	5.57179e-07	5.88876e-06
ENSG00000134440	RS	5453.59	-0.229539	0.0458612	-5.00509	5.58371e-07	5.8969e-06
ENSG00000108588	CCDC47	5166.43	0.345355	0.0690027	5.00495	5.58775e-07	5.8969e-06
ENSG00000140718	FTO	1473.65	-0.32241	0.0644807	-5.00011	5.72982e-07	6.04235e-06
ENSG00000139112	GABARAPL1	729.151	-0.423428	0.0847177	-4.9981	5.78974e-07	6.09653e-06
ENSG00000108055	SMC3	3384.22	-0.237802	0.0475774	-4.99821	5.78635e-07	6.09653e-06
ENSG00000124459	ZNF45	614.519	-0.35574	0.0712109	-4.99558	5.86581e-07	6.17208e-06
ENSG00000196663	TECPR2	427.248	-0.422706	0.0846249	-4.99506	5.88189e-07	6.18443e-06
ENSG00000162909	CAPN2	3897.4	0.311319	0.0623505	4.99304	5.94352e-07	6.24463e-06
ENSG00000138623	SEMA7A	688.626	0.890223	0.178334	4.99189	5.97925e-07	6.27755e-06
ENSG00000213658	LAT	106.209	1.12912	0.226232	4.99099	6.00718e-07	6.30224e-06
ENSG00000143390	RFX5	4435.69	-0.345009	0.0691312	-4.99064	6.01798e-07	6.30893e-06
ENSG00000102554	KLF5	624.236	-0.58008	0.116245	-4.99016	6.03296e-07	6.31999e-06
ENSG00000158109	TPRG1L	386.103	-0.52814	0.105937	-4.98543	6.18235e-07	6.46699e-06
ENSG00000175115	PACS1	880.18	-0.500801	0.100451	-4.98553	6.17911e-07	6.46699e-06
ENSG00000185883	ATP6V0C	375.938	0.925442	0.185643	4.98506	6.1942e-07	6.47464e-06
ENSG00000108344	PSMD3	6856.61	0.407958	0.0818603	4.98359	6.2416e-07	6.51941e-06
ENSG00000134490	TMEM241	857.256	-0.408968	0.0820847	-4.98227	6.28426e-07	6.55916e-06
ENSG00000115233	PSMD14	5271.6	0.237174	0.0476519	4.97721	6.45068e-07	6.72303e-06
ENSG00000104957	CCDC130	785.626	0.574683	0.115462	4.97725	6.44944e-07	6.72303e-06
ENSG00000083168	KAT6A	2912.99	-0.25732	0.0517021	-4.97697	6.45861e-07	6.72638e-06
ENSG00000170430	MGMT	551.863	-0.500369	0.100544	-4.97663	6.47002e-07	6.72977e-06
ENSG00000143442	POGZ	1869.15	-0.307971	0.0618839	-4.97659	6.47129e-07	6.72977e-06
ENSG00000008128	CDK11A	563.257	0.546932	0.109905	4.97642	6.47712e-07	6.73092e-06
ENSG00000186868	MAPT	535.586	-0.61524	0.123643	-4.97595	6.49287e-07	6.74238e-06
ENSG00000158195	WASF2	3020.51	-0.432025	0.0868495	-4.9744	6.54484e-07	6.7914e-06
ENSG00000118785	SPP1	59.8432	1.23902	0.249092	4.97416	6.55306e-07	6.79499e-06
ENSG00000185000	DGAT1	1133.98	0.639691	0.128615	4.97367	6.56955e-07	6.80714e-06
ENSG00000164535	DAGLB	607.404	0.639037	0.128494	4.9733	6.58232e-07	6.81542e-06
ENSG00000264364	DYNLL2	4665.01	-0.258976	0.0520793	-4.97272	6.60198e-07	6.83082e-06
ENSG00000114902	SPCS1	1541.02	0.501871	0.101005	4.96876	6.73823e-07	6.96674e-06
ENSG00000112096	SOD2	3968.22	-0.288902	0.0581498	-4.96825	6.75614e-07	6.98021e-06
ENSG00000105855	ITGB8	215.538	-0.722656	0.145503	-4.96661	6.81332e-07	7.03418e-06
ENSG00000018408	WWTR1	798.916	-0.630375	0.126937	-4.96604	6.83324e-07	7.04965e-06
ENSG00000213390	ARHGAP19	2481.42	-0.248442	0.0501158	-4.95735	7.14602e-07	7.36701e-06
ENSG00000060749	QSER1	5178.21	-0.379557	0.0765858	-4.95597	7.1972e-07	7.41442e-06
ENSG00000182087	TMEM259	5728.7	0.55226	0.111451	4.9552	7.22562e-07	7.43832e-06
ENSG00000100902	PSMA6	6143.16	0.243335	0.0491413	4.95174	7.35533e-07	7.56639e-06
ENSG00000076604	TRAF4	4232.85	0.399219	0.0806282	4.95135	7.37002e-07	7.57604e-06
ENSG00000116747	TROVE2	5293.08	-0.383626	0.0774902	-4.95063	7.39733e-07	7.59864e-06
ENSG00000148344	PTGES	305.271	0.511116	0.103266	4.94952	7.43971e-07	7.63668e-06
ENSG00000085224	ATRX	4683.32	-0.274708	0.055519	-4.948	7.49781e-07	7.69078e-06
ENSG00000044574	HSPA5	13529.3	0.61748	0.124869	4.94503	7.61328e-07	7.80361e-06
ENSG00000010704	HFE	254.751	0.753714	0.152425	4.94483	7.62087e-07	7.80579e-06
ENSG00000131475	VPS25	1623.48	0.298706	0.0604237	4.94353	7.67199e-07	7.85251e-06
ENSG00000254772	EEF1G	57607.2	-0.233126	0.0471755	-4.94169	7.7449e-07	7.91577e-06
ENSG00000186352	ANKRD37	149.912	1.03797	0.210043	4.94171	7.74406e-07	7.91577e-06
ENSG00000139364	TMEM132B	22.9483	-2.23404	0.45215	-4.94092	7.7754e-07	7.94126e-06
ENSG00000133739	LRRCC1	730.828	-0.613416	0.124272	-4.93609	7.97049e-07	8.13469e-06
ENSG00000174197	MGA	5629.96	-0.263668	0.0534305	-4.93479	8.02389e-07	8.18333e-06
ENSG00000278615	C11orf98	1439.22	0.50929	0.103227	4.93367	8.06974e-07	8.22422e-06
ENSG00000197782	ZNF780A	1126.77	-0.33206	0.0673236	-4.93229	8.127e-07	8.27667e-06
ENSG00000164463	CREBRF	289.994	-0.542985	0.110112	-4.93119	8.17308e-07	8.31765e-06
ENSG00000147133	TAF1	1901.77	-0.356337	0.0722902	-4.92926	8.25401e-07	8.39403e-06
ENSG00000165025	SYK	3993.84	-0.319821	0.0649347	-4.92527	8.42437e-07	8.56118e-06
ENSG00000151883	PARP8	919.001	-0.353241	0.0717225	-4.92511	8.43119e-07	8.56201e-06
ENSG00000138386	B1	1747.64	-0.407227	0.0827362	-4.922	8.56652e-07	8.69325e-06
ENSG00000116205	TCEANC2	430.908	-0.4757	0.0966649	-4.92112	8.60496e-07	8.72605e-06
ENSG00000119397	CNTRL	4058.78	-0.286562	0.0582402	-4.92034	8.63942e-07	8.75477e-06
ENSG00000107566	ERLIN1	2582.81	0.371662	0.0755478	4.91955	8.67425e-07	8.78383e-06
ENSG00000101126	ADNP	3842.75	-0.361353	0.0734622	-4.91889	8.70364e-07	8.80734e-06
ENSG00000133316	WDR74	2908.37	0.293144	0.0595994	4.91857	8.71785e-07	8.81547e-06
ENSG00000151148	UBE3B	1324.78	-0.346914	0.0705402	-4.91796	8.74502e-07	8.83668e-06
ENSG00000171940	ZNF217	1152.15	-0.432672	0.0879939	-4.91707	8.78497e-07	8.87077e-06
ENSG00000114439	BBX	3102.29	-0.29337	0.059673	-4.9163	8.81975e-07	8.89959e-06
ENSG00000101464	PIGU	658.163	0.669858	0.136282	4.91525	8.86704e-07	8.94098e-06
ENSG00000213983	AP1G2	1858.89	0.526404	0.107116	4.91432	8.90923e-07	8.97718e-06
ENSG00000070404	FSTL3	539.323	0.796011	0.162025	4.91291	8.97366e-07	9.03572e-06
ENSG00000132466	ANKRD17	6872.14	-0.274755	0.0559582	-4.91001	9.10717e-07	9.16369e-06
ENSG00000177542	SLC25A22	1648.93	0.432781	0.0881823	4.9078	9.21042e-07	9.26105e-06
ENSG00000056558	TRAF1	1637.19	0.803337	0.163722	4.90673	9.2609e-07	9.30525e-06
ENSG00000188215	DCUN1D3	1134.89	-0.443888	0.0904831	-4.90576	9.3068e-07	9.34479e-06
ENSG00000119403	PHF19	3113.82	0.365572	0.0745404	4.90434	9.37415e-07	9.40579e-06
ENSG00000004478	FKBP4	7071.22	0.264075	0.0538564	4.90332	9.42298e-07	9.44814e-06
ENSG00000123240	OPTN	326.512	-0.550212	0.112222	-4.90287	9.44487e-07	9.46224e-06
ENSG00000026036	RTEL1-TNFRSF6B	799.796	0.689743	0.140685	4.90275	9.45031e-07	9.46224e-06
ENSG00000184489	PTP4A3	113.989	-0.708606	0.14454	-4.90249	9.46282e-07	9.46813e-06
ENSG00000184384	MAML2	179.486	-0.619756	0.126452	-4.90113	9.52867e-07	9.52066e-06
ENSG00000114988	LMAN2L	582.928	0.736165	0.150202	4.90117	9.52656e-07	9.52066e-06
ENSG00000144468	RHBDD1	1637.11	-0.316857	0.0647066	-4.89683	9.73964e-07	9.72465e-06
ENSG00000183624	HMCES	3046.26	-0.237664	0.0485398	-4.89628	9.76679e-07	9.74493e-06
ENSG00000142661	MYOM3	206.753	-0.748362	0.152872	-4.89536	9.8127e-07	9.77707e-06
ENSG00000156875	MFSD14A	1869.41	0.397584	0.0812164	4.89536	9.81242e-07	9.77707e-06
ENSG00000004866	ST7	719.783	0.434456	0.0888339	4.89066	1.005e-06	1.00065e-05
ENSG00000077254	USP33	3156.01	-0.278654	0.0569852	-4.88994	1.00867e-06	1.0029e-05
ENSG00000102003	SYP	54.0438	1.14918	0.235007	4.88998	1.00846e-06	1.0029e-05
ENSG00000037241	RPL26L1	795.434	0.558122	0.114153	4.88924	1.01225e-06	1.00576e-05
ENSG00000116455	WDR77	3789.44	0.236211	0.0483304	4.88741	1.02169e-06	1.01444e-05
ENSG00000166037	CEP57	1815.38	-0.339808	0.0695494	-4.88585	1.02982e-06	1.0218e-05
ENSG00000184988	TMEM106A	130.485	1.03414	0.211732	4.8842	1.03848e-06	1.02968e-05
ENSG00000123136	DDX39A	7665.12	0.394244	0.0807287	4.88357	1.04184e-06	1.03229e-05
ENSG00000108946	PRKAR1A	9924.64	-0.392508	0.0803808	-4.88311	1.04426e-06	1.03325e-05
ENSG00000244462	RBM12	7239.82	-0.186305	0.0381524	-4.88317	1.04394e-06	1.03325e-05
ENSG00000112851	ERBIN	6258.16	-0.245515	0.0503028	-4.88074	1.05687e-06	1.045e-05
ENSG00000137815	RTF1	1494.48	-0.295258	0.0605192	-4.87876	1.06757e-06	1.05485e-05
ENSG00000100266	PACSIN2	1832.98	-0.253041	0.051868	-4.87857	1.06859e-06	1.05513e-05
ENSG00000172493	AFF1	1270.17	-0.422484	0.0866438	-4.87611	1.08201e-06	1.06764e-05
ENSG00000087470	DNM1L	4262.99	-0.215115	0.0441372	-4.87377	1.09487e-06	1.07958e-05
ENSG00000101782	RIOK3	1667.38	-0.274365	0.0563527	-4.8687	1.12333e-06	1.10689e-05
ENSG00000197774	EME2	1752.88	0.647974	0.133157	4.86626	1.13731e-06	1.11989e-05
ENSG00000091879	ANGPT2	15.1122	-2.16713	0.445519	-4.86428	1.14874e-06	1.13029e-05
ENSG00000149577	SIDT2	619.724	0.497454	0.102269	4.86416	1.14946e-06	1.13029e-05
ENSG00000175416	CLTB	1381.02	0.366991	0.0754583	4.86349	1.15334e-06	1.13332e-05
ENSG00000130766	SESN2	1375.28	-0.749683	0.154207	-4.86155	1.16469e-06	1.14369e-05
ENSG00000277149	TYW1B	353.485	0.642932	0.132291	4.86	1.17386e-06	1.1519e-05
ENSG00000213160	KLHL23	1330.35	-0.311659	0.0641345	-4.85946	1.17707e-06	1.15426e-05
ENSG00000196792	STRN3	2193.51	-0.28219	0.0580833	-4.85836	1.18362e-06	1.15988e-05
ENSG00000178163	ZNF518B	2097.36	-0.304482	0.0627033	-4.85592	1.19828e-06	1.17344e-05
ENSG00000123933	MXD4	1023.67	-0.49248	0.101477	-4.85312	1.21537e-06	1.18855e-05
ENSG00000103534	TMC5	359.107	0.513421	0.10579	4.85322	1.21475e-06	1.18855e-05
ENSG00000166025	AMOTL1	1614.07	-0.464568	0.0957523	-4.85177	1.22367e-06	1.19584e-05
ENSG00000102054	RBBP7	6199.9	-0.207287	0.0427423	-4.84969	1.23653e-06	1.20758e-05
ENSG00000148019	CEP78	2639.86	-0.260297	0.0536803	-4.84902	1.24073e-06	1.21085e-05
ENSG00000111752	PHC1	872.913	-0.372177	0.0767602	-4.84857	1.24356e-06	1.21279e-05
ENSG00000152102	FAM168B	4627.24	-0.314898	0.0649656	-4.84715	1.25248e-06	1.22065e-05
ENSG00000158286	RNF207	388.343	0.713971	0.147312	4.84666	1.25558e-06	1.22284e-05
ENSG00000166938	DIS3L	1865.19	-0.220603	0.045526	-4.84564	1.26206e-06	1.22831e-05
ENSG00000008130	DK	3351.95	0.216769	0.0447393	4.84515	1.26513e-06	1.23046e-05
ENSG00000101384	JAG1	1949.45	-0.789427	0.16297	-4.844	1.27252e-06	1.23681e-05
ENSG00000073060	SCARB1	3394.09	0.616916	0.127451	4.84042	1.29564e-06	1.25842e-05
ENSG00000137261	KIAA0319	263.118	0.736588	0.152198	4.83967	1.30055e-06	1.26233e-05
ENSG00000169223	LMAN2	4165.89	0.499704	0.10326	4.83927	1.3032e-06	1.26404e-05
ENSG00000106367	AP1S1	1313.53	0.257751	0.0532734	4.83827	1.30975e-06	1.26954e-05
ENSG00000188643	S100A16	1316.22	0.353898	0.0731678	4.8368	1.31949e-06	1.2781e-05
ENSG00000139190	VAMP1	693.946	0.536872	0.111008	4.83632	1.32262e-06	1.28027e-05
ENSG00000171453	POLR1C	1714.94	0.366862	0.0758896	4.83416	1.33709e-06	1.2934e-05
ENSG00000198959	TGM2	91.7882	-0.828644	0.17142	-4.83399	1.33822e-06	1.29361e-05
ENSG00000197375	SLC22A5	470.256	0.464411	0.0961009	4.83254	1.34804e-06	1.30222e-05
ENSG00000111981	ULBP1	149.222	-0.694146	0.143683	-4.8311	1.35784e-06	1.3108e-05
ENSG00000173334	TRIB1	7068.24	-0.287333	0.0594806	-4.8307	1.36053e-06	1.31252e-05
ENSG00000068796	KIF2A	2095.04	-0.360776	0.0746884	-4.83042	1.36248e-06	1.31351e-05
ENSG00000172732	MUS81	1533.68	0.393675	0.081502	4.83026	1.36357e-06	1.31367e-05
ENSG00000165392	WRN	1719.14	-0.312759	0.0647633	-4.82926	1.37038e-06	1.31934e-05
ENSG00000189298	ZKSCAN3	359.631	-0.371795	0.0769934	-4.82891	1.3728e-06	1.32078e-05
ENSG00000168944	CEP120	1224.49	-0.310557	0.0643384	-4.82693	1.38651e-06	1.33306e-05
ENSG00000169891	REPS2	103.242	-1.07013	0.22174	-4.82607	1.39256e-06	1.33742e-05
ENSG00000157827	FMNL2	711.591	-0.35901	0.0743905	-4.82602	1.39291e-06	1.33742e-05
ENSG00000157540	DYRK1A	3399.26	-0.237672	0.0492514	-4.82568	1.39525e-06	1.33786e-05
ENSG00000184497	TMEM255B	202.622	0.812289	0.168325	4.82573	1.39492e-06	1.33786e-05
ENSG00000156273	BACH1	1522.57	-0.325509	0.0674559	-4.82551	1.39647e-06	1.33813e-05
ENSG00000138796	HADH	651.906	-0.449049	0.093078	-4.82444	1.40398e-06	1.34443e-05
ENSG00000082701	GSK3B	1627.77	-0.33096	0.0686319	-4.82225	1.41949e-06	1.35837e-05
ENSG00000156500	FAM122C	84.2888	-0.954748	0.198015	-4.8216	1.42412e-06	1.36188e-05
ENSG00000188647	PTAR1	3198.24	-0.303049	0.0628874	-4.81891	1.44346e-06	1.37946e-05
ENSG00000100147	CCDC134	363.314	0.580856	0.120549	4.81843	1.44691e-06	1.38183e-05
ENSG00000131747	TOP2A	12724.6	-0.27816	0.0577348	-4.81789	1.45085e-06	1.38466e-05
ENSG00000173621	LRFN4	869.064	0.512305	0.106378	4.81588	1.4655e-06	1.39772e-05
ENSG00000253304	TMEM200B	276.692	0.478969	0.0995203	4.81277	1.48851e-06	1.41871e-05
ENSG00000063587	ZNF275	624.443	-0.379142	0.0787818	-4.81255	1.49016e-06	1.41933e-05
ENSG00000132780	SP	7030.78	-0.227276	0.0472317	-4.81193	1.49482e-06	1.42282e-05
ENSG00000182600	C2orf82	66.0125	1.13994	0.236913	4.81165	1.49686e-06	1.42381e-05
ENSG00000111275	ALDH2	876.532	-0.455375	0.0946587	-4.8107	1.50404e-06	1.42969e-05
ENSG00000132912	DCTN4	2683.55	-0.314775	0.0654556	-4.80899	1.51696e-06	1.44101e-05
ENSG00000168461	RAB31	998.478	-0.42302	0.0879817	-4.80804	1.52416e-06	1.44689e-05
ENSG00000033100	CHPF2	1668.35	0.672779	0.139954	4.80714	1.53103e-06	1.45244e-05
ENSG00000173542	MOB1B	1445.34	-0.630832	0.131256	-4.80614	1.53873e-06	1.45878e-05
ENSG00000132383	RPA1	2120.36	-0.378485	0.0787801	-4.80433	1.55274e-06	1.47108e-05
ENSG00000145476	CYP4V2	372.346	-0.486627	0.101303	-4.80367	1.55785e-06	1.47494e-05
ENSG00000030066	NUP160	3180.06	-0.321349	0.0669163	-4.80225	1.56889e-06	1.48343e-05
ENSG00000067191	CACNB1	382.563	0.556973	0.115981	4.80226	1.56886e-06	1.48343e-05
ENSG00000167967	E4F1	1894.74	0.481167	0.100294	4.79759	1.60584e-06	1.51736e-05
ENSG00000145194	ECE2	606.156	0.548059	0.11439	4.79115	1.6583e-06	1.56589e-05
ENSG00000184574	LPAR5	198.891	0.756459	0.157938	4.78959	1.67123e-06	1.57706e-05
ENSG00000120162	MOB3B	97.8743	-0.862717	0.180176	-4.78819	1.6829e-06	1.58702e-05
ENSG00000144677	CTDSPL	691.225	-0.256084	0.0534961	-4.78696	1.6933e-06	1.59577e-05
ENSG00000138286	FAM149B1	318.525	-0.688523	0.14386	-4.78608	1.70073e-06	1.60172e-05
ENSG00000140157	NIPA2	3973.81	0.302529	0.0632444	4.78348	1.72283e-06	1.62146e-05
ENSG00000105559	PLEKHA4	164.874	-0.709371	0.148303	-4.78325	1.72485e-06	1.62229e-05
ENSG00000165868	HSPA12A	654.765	-0.368365	0.0770163	-4.78294	1.72746e-06	1.62359e-05
ENSG00000101367	MAPRE1	5115.44	-0.195159	0.0408042	-4.78282	1.7285e-06	1.62359e-05
ENSG00000088992	TESC	139.675	-0.579027	0.12114	-4.7798	1.75466e-06	1.64708e-05
ENSG00000005022	SLC25A5	10075.1	-0.214152	0.0448191	-4.77814	1.76928e-06	1.6597e-05
ENSG00000129354	AP1M2	991.258	-0.459633	0.0962432	-4.77574	1.79046e-06	1.67847e-05
ENSG00000188910	GJB3	429.122	0.611371	0.128072	4.77367	1.80903e-06	1.69476e-05
ENSG00000164647	STEAP1	321.103	0.668852	0.140126	4.77322	1.81307e-06	1.69743e-05
ENSG00000160753	RUSC1	923.334	0.353097	0.0739868	4.77244	1.82009e-06	1.70289e-05
ENSG00000123908	AGO2	6097.87	-0.388417	0.0814009	-4.77166	1.82715e-06	1.70837e-05
ENSG00000084754	HADHA	6596.7	-0.366934	0.076941	-4.76904	1.8511e-06	1.72963e-05
ENSG00000124882	EREG	21125.7	0.428456	0.0898706	4.76747	1.86551e-06	1.74196e-05
ENSG00000125686	MED1	3023.99	-0.228752	0.0480004	-4.76563	1.88263e-06	1.75679e-05
ENSG00000176022	B3GALT6	852.256	0.483231	0.101417	4.76479	1.89052e-06	1.76191e-05
ENSG00000169220	RGS14	678.556	0.532407	0.111738	4.76478	1.89058e-06	1.76191e-05
ENSG00000104886	PLEKHJ1	1786.02	0.280338	0.0588381	4.76456	1.89267e-06	1.7627e-05
ENSG00000103769	RAB11A	4936.06	-0.427403	0.0897232	-4.76357	1.90196e-06	1.7702e-05
ENSG00000128050	PAICS	14468.9	-0.215588	0.0452631	-4.76301	1.90725e-06	1.77397e-05
ENSG00000163032	VSNL1	130.595	-1.02668	0.215628	-4.76136	1.92292e-06	1.78738e-05
ENSG00000181315	ZNF322	1128.75	-0.311611	0.0654529	-4.76085	1.92782e-06	1.79076e-05
ENSG00000188428	BLOC1S5	832.179	-0.512746	0.107718	-4.76007	1.9353e-06	1.79655e-05
ENSG00000112062	MAPK14	2601.77	-0.231709	0.0486838	-4.75946	1.94109e-06	1.80075e-05
ENSG00000102098	SCML2	926.357	0.36798	0.0773278	4.7587	1.94844e-06	1.80639e-05
ENSG00000108828	VAT1	1758.76	-0.495463	0.104166	-4.75647	1.97012e-06	1.82531e-05
ENSG00000102760	RGCC	368.269	-0.935704	0.196738	-4.7561	1.97364e-06	1.82715e-05
ENSG00000165792	METTL17	2150.96	0.321973	0.0676983	4.756	1.97467e-06	1.82715e-05
ENSG00000134762	DSC3	618.001	0.470303	0.0989312	4.75384	1.99587e-06	1.84556e-05
ENSG00000198887	SMC5	3353.03	-0.317936	0.0669142	-4.7514	2.02013e-06	1.86679e-05
ENSG00000132842	AP3B1	2781.32	-0.268118	0.0564413	-4.7504	2.03017e-06	1.87485e-05
ENSG00000130811	EIF3G	5740.26	0.24446	0.0514746	4.74914	2.04281e-06	1.88409e-05
ENSG00000167130	DOLPP1	653.787	0.559605	0.117831	4.7492	2.04218e-06	1.88409e-05
ENSG00000145388	METTL14	1353.36	-0.272447	0.0574143	-4.74528	2.08214e-06	1.91912e-05
ENSG00000085382	HACE1	672.369	-0.322061	0.067918	-4.74192	2.11706e-06	1.95005e-05
ENSG00000170500	LONRF2	245.391	-0.552676	0.116556	-4.74173	2.11905e-06	1.95062e-05
ENSG00000131778	CHD1L	1988.68	-0.235793	0.0497479	-4.73975	2.13982e-06	1.96745e-05
ENSG00000103168	TAF1C	1349.69	0.583019	0.123007	4.73972	2.14009e-06	1.96745e-05
ENSG00000109180	OCIAD1	3263.63	0.300573	0.0634236	4.73913	2.14634e-06	1.97192e-05
ENSG00000183726	TMEM50A	1947.74	0.311535	0.0657734	4.7365	2.17442e-06	1.99643e-05
ENSG00000160613	PCSK7	2438.53	0.484049	0.102223	4.73523	2.18812e-06	2.00772e-05
ENSG00000125484	GTF3C4	3037.68	-0.251662	0.0531568	-4.73432	2.19787e-06	2.01537e-05
ENSG00000053747	LAMA3	275.701	1.00876	0.213325	4.72877	2.2588e-06	2.06991e-05
ENSG00000101266	CSNK2A1	7833.52	-0.194313	0.0410937	-4.72854	2.26137e-06	2.07094e-05
ENSG00000198832	SELM	335.472	0.565153	0.119534	4.72796	2.26783e-06	2.07552e-05
ENSG00000138095	LRPPRC	11381.2	-0.256628	0.054301	-4.72602	2.2896e-06	2.0941e-05
ENSG00000040199	PHLPP2	1489.16	-0.307705	0.0651177	-4.72537	2.29697e-06	2.0995e-05
ENSG00000186472	PCLO	429.678	0.606833	0.128467	4.72366	2.31635e-06	2.11586e-05
ENSG00000138592	USP8	2482.62	-0.253943	0.0537613	-4.72352	2.31794e-06	2.11595e-05
ENSG00000182405	PGBD4	287.049	0.663141	0.140416	4.72267	2.32764e-06	2.12345e-05
ENSG00000177485	ZBTB33	1117.63	-0.335407	0.0710372	-4.72157	2.34027e-06	2.13361e-05
ENSG00000104218	CSPP1	1464.97	0.220605	0.0467257	4.72129	2.34354e-06	2.13523e-05
ENSG00000048028	USP28	962.406	-0.233172	0.0493888	-4.72115	2.34519e-06	2.13537e-05
ENSG00000183762	KREMEN1	904.597	-0.577128	0.122267	-4.72023	2.35581e-06	2.14366e-05
ENSG00000257315	ZBED6	1478.58	-0.465825	0.0986965	-4.71977	2.36107e-06	2.14709e-05
ENSG00000165684	SPC4	1661.99	0.626839	0.132852	4.71833	2.37791e-06	2.16102e-05
ENSG00000117614	SYF2	916.543	-0.397427	0.0842367	-4.71798	2.38194e-06	2.1633e-05
ENSG00000131652	THOC6	1109.85	0.278275	0.0589861	4.71764	2.38597e-06	2.16559e-05
ENSG00000170638	TRABD	2859.99	0.385111	0.0816627	4.71588	2.40671e-06	2.18302e-05
ENSG00000139651	ZNF740	1109.46	-0.423103	0.0898406	-4.70949	2.4834e-06	2.25115e-05
ENSG00000151131	C12orf45	2811.77	-0.279078	0.0592707	-4.70853	2.49508e-06	2.26031e-05
ENSG00000128394	APOBEC3F	100.293	-0.73107	0.15529	-4.70778	2.50433e-06	2.26724e-05
ENSG00000147274	RBMX	11717.7	-0.166382	0.0353505	-4.70664	2.51835e-06	2.27849e-05
ENSG00000167272	POP5	1144.35	0.348194	0.0739898	4.70598	2.52651e-06	2.28298e-05
ENSG00000165152	TMEM246	552.752	0.421271	0.0895164	4.70608	2.52527e-06	2.28298e-05
ENSG00000005893	LAMP2	3023.15	0.303594	0.0645153	4.70577	2.52904e-06	2.28382e-05
ENSG00000168591	TMUB2	591.943	0.441144	0.0937482	4.70563	2.53084e-06	2.284e-05
ENSG00000171202	TMEM126A	649.508	0.850777	0.180811	4.70534	2.53444e-06	2.28581e-05
ENSG00000116353	MECR	764.014	-0.304983	0.0648279	-4.70449	2.54499e-06	2.29386e-05
ENSG00000154511	FAM69A	579.672	0.3582	0.0761641	4.703	2.5637e-06	2.30927e-05
ENSG00000134851	TMEM165	2464.44	0.445034	0.0946581	4.70149	2.58268e-06	2.3249e-05
ENSG00000181404	WASH1	365.788	0.668915	0.142316	4.7002	2.59912e-06	2.33822e-05
ENSG00000145375	SPATA5	1935.37	-0.254048	0.0540657	-4.69888	2.61595e-06	2.35188e-05
ENSG00000197345	MRPL21	1497.09	0.391456	0.0833134	4.6986	2.61955e-06	2.35364e-05
ENSG00000179820	MYADM	942.498	0.464381	0.0988426	4.69819	2.62482e-06	2.35689e-05
ENSG00000151532	VTI1A	2760.26	-0.194277	0.0413718	-4.69588	2.65455e-06	2.38208e-05
ENSG00000141012	GALNS	505.187	0.696697	0.148391	4.695	2.66606e-06	2.3909e-05
ENSG00000197555	SIPA1L1	2250.6	-0.422666	0.0900798	-4.69212	2.70383e-06	2.42326e-05
ENSG00000124786	SLC35B3	356.168	0.543011	0.115766	4.6906	2.72402e-06	2.43982e-05
ENSG00000058085	LAMC2	780.051	0.905872	0.193325	4.68575	2.78937e-06	2.49678e-05
ENSG00000153292	ADGRF1	557.192	0.566216	0.120874	4.68436	2.80842e-06	2.51226e-05
ENSG00000112773	FAM46A	695.983	0.375488	0.0802087	4.68139	2.84935e-06	2.54513e-05
ENSG00000162910	MRPL55	993.386	0.403527	0.0861997	4.68131	2.85052e-06	2.54513e-05
ENSG00000175283	DOLK	574.901	0.661714	0.141351	4.68133	2.85014e-06	2.54513e-05
ENSG00000118965	WDR35	608.072	-0.358685	0.0766292	-4.68079	2.85771e-06	2.54996e-05
ENSG00000173264	GPR137	322.13	0.540101	0.115405	4.68004	2.86822e-06	2.55773e-05
ENSG00000100596	SPTLC2	5689.03	-0.397466	0.0849402	-4.67937	2.87763e-06	2.56347e-05
ENSG00000135480	KRT7	87.749	1.0878	0.232471	4.67932	2.87825e-06	2.56347e-05
ENSG00000187266	EPOR	285.223	0.519221	0.110997	4.67781	2.89957e-06	2.58085e-05
ENSG00000176915	ANKLE2	4267.61	0.414238	0.0885988	4.67544	2.93327e-06	2.60922e-05
ENSG00000119431	HDHD3	404.151	0.498925	0.106718	4.67519	2.9368e-06	2.61074e-05
ENSG00000178404	CEP295NL	20.6693	2.02535	0.433281	4.67446	2.94721e-06	2.61836e-05
ENSG00000109445	ZNF330	1776.48	-0.279842	0.0598826	-4.67317	2.9658e-06	2.63323e-05
ENSG00000115112	TFCP2L1	451.746	-0.457558	0.0979259	-4.67249	2.97571e-06	2.64039e-05
ENSG00000135241	PNPLA8	1074.19	-0.437147	0.0935813	-4.6713	2.99293e-06	2.65288e-05
ENSG00000185513	L3MBTL1	340.308	0.623277	0.133428	4.67127	2.9935e-06	2.65288e-05
ENSG00000169641	LUZP1	1734.27	-0.37031	0.0793158	-4.6688	3.02957e-06	2.68317e-05
ENSG00000106080	FKBP14	660.876	0.49609	0.106276	4.66795	3.04217e-06	2.69266e-05
ENSG00000104859	CLASRP	1091.3	0.393059	0.0842322	4.66637	3.06563e-06	2.71174e-05
ENSG00000108797	CNTP1	344.867	0.644329	0.138137	4.66443	3.09478e-06	2.73583e-05
ENSG00000130779	CLIP1	1927.61	0.240755	0.0516247	4.66357	3.10771e-06	2.74556e-05
ENSG00000083520	DIS3	4157.67	-0.210372	0.0451388	-4.66055	3.15372e-06	2.78449e-05
ENSG00000147324	MFHAS1	2349.25	-0.234671	0.0503633	-4.65956	3.16884e-06	2.79499e-05
ENSG00000135185	TMEM243	1707.15	0.40245	0.0863717	4.65952	3.16954e-06	2.79499e-05
ENSG00000011258	MBTD1	1523.27	-0.336761	0.0722879	-4.65861	3.18351e-06	2.80558e-05
ENSG00000106609	TMEM248	3240.55	0.226636	0.0486601	4.65753	3.20022e-06	2.81857e-05
ENSG00000198885	ITPRIPL1	763.988	0.44204	0.0949202	4.65696	3.20912e-06	2.82466e-05
ENSG00000109618	SEPSECS	657.123	-0.363991	0.0781654	-4.65668	3.21353e-06	2.82679e-05
ENSG00000135047	CTSL	774.348	0.714466	0.153492	4.65475	3.24381e-06	2.85167e-05
ENSG00000165724	ZMYND19	1126.25	0.317403	0.0681965	4.65425	3.25168e-06	2.85683e-05
ENSG00000139921	TMX1	3973.2	0.473406	0.101727	4.6537	3.26024e-06	2.86259e-05
ENSG00000134905	CARS2	1960.74	0.289166	0.0621605	4.65192	3.28858e-06	2.8857e-05
ENSG00000108523	RNF167	1285.17	0.280829	0.0603704	4.65177	3.29095e-06	2.886e-05
ENSG00000182606	TRAK1	2198.75	-0.287092	0.0617235	-4.65126	3.29917e-06	2.89144e-05
ENSG00000196967	ZNF585A	222.374	-0.568977	0.122387	-4.64899	3.33566e-06	2.92162e-05
ENSG00000198682	PAPSS2	399.605	-0.461027	0.0992137	-4.64681	3.37108e-06	2.94908e-05
ENSG00000129315	CCNT1	4506.9	-0.176289	0.0379376	-4.64681	3.37115e-06	2.94908e-05
ENSG00000063601	MTMR1	1704.23	-0.241411	0.0519903	-4.64338	3.42756e-06	2.99659e-05
ENSG00000146676	PURB	1704.53	-0.49714	0.107104	-4.64166	3.45616e-06	3.01974e-05
ENSG00000163536	SERPINI1	508.925	0.535407	0.115362	4.64111	3.46543e-06	3.026e-05
ENSG00000102805	CLN5	868.028	0.482682	0.104021	4.64024	3.4801e-06	3.03695e-05
ENSG00000109063	MYH3	109.314	0.878635	0.189383	4.63946	3.49313e-06	3.04645e-05
ENSG00000102226	USP11	1379.47	-0.474089	0.102211	-4.63834	3.51225e-06	3.06125e-05
ENSG00000035928	RFC1	4594.73	-0.206699	0.0445737	-4.63723	3.53107e-06	3.07467e-05
ENSG00000137440	FGFBP1	59.3873	1.16181	0.250543	4.63718	3.53195e-06	3.07467e-05
ENSG00000165527	ARF6	3825.17	-0.356538	0.076924	-4.63493	3.57054e-06	3.10637e-05
ENSG00000118855	MFSD1	1175.35	0.431456	0.0930922	4.63471	3.5743e-06	3.10775e-05
ENSG00000204396	VWA7	97.0503	0.763998	0.164946	4.63179	3.62511e-06	3.15001e-05
ENSG00000048162	NOP16	1261.1	0.389903	0.0841872	4.63137	3.63246e-06	3.15447e-05
ENSG00000160953	MUM1	1458.22	0.335975	0.0725598	4.63032	3.65096e-06	3.16861e-05
ENSG00000174206	C12orf66	712.469	-0.333653	0.0720607	-4.63016	3.65375e-06	3.1691e-05
ENSG00000140350	ANP32A	5609.77	-0.237145	0.0512366	-4.62843	3.68457e-06	3.19389e-05
ENSG00000130827	PLX3	1088.23	0.550342	0.118911	4.62817	3.68917e-06	3.19594e-05
ENSG00000182551	ADI1	1160.78	0.383221	0.0828276	4.62673	3.71489e-06	3.21626e-05
ENSG00000120802	TMPO	15980.7	-0.282852	0.0611412	-4.62621	3.72413e-06	3.22231e-05
ENSG00000114503	NCBP2	3310.48	-0.365221	0.0789549	-4.62569	3.73357e-06	3.22852e-05
ENSG00000198088	NUP62CL	167.848	-0.702153	0.151815	-4.62504	3.74518e-06	3.23547e-05
ENSG00000009954	BAZ1B	9546.59	-0.189947	0.0410697	-4.62499	3.74614e-06	3.23547e-05
ENSG00000110048	OSBP	1967.43	-0.354071	0.0765711	-4.62408	3.76258e-06	3.24574e-05
ENSG00000254413	CHKB-CPT1B	796.1	0.850928	0.184021	4.62409	3.7625e-06	3.24574e-05
ENSG00000079739	PGM1	2300.84	-0.404383	0.0874876	-4.62218	3.79731e-06	3.27371e-05
ENSG00000118523	CTGF	393.244	-1.27233	0.275305	-4.62152	3.80944e-06	3.28192e-05
ENSG00000175198	PCCA	293.865	-0.513295	0.111069	-4.62141	3.81142e-06	3.28192e-05
ENSG00000172890	DSYN1	1922.17	0.436428	0.0944672	4.61989	3.83936e-06	3.30398e-05
ENSG00000123983	ACSL3	4835.21	0.428951	0.0928648	4.61909	3.85419e-06	3.31474e-05
ENSG00000164080	RAD54L2	2245.37	-0.383566	0.0830577	-4.61807	3.87331e-06	3.32811e-05
ENSG00000103994	ZNF106	3598.04	-0.323819	0.070121	-4.61801	3.8744e-06	3.32811e-05
ENSG00000075711	DLG1	3006.47	-0.24519	0.0531031	-4.61726	3.88849e-06	3.3382e-05
ENSG00000113790	EHHADH	268.989	-0.457683	0.0991438	-4.61635	3.90546e-06	3.35076e-05
ENSG00000198815	FOXJ3	2062.15	-0.370775	0.0803454	-4.61476	3.93559e-06	3.37375e-05
ENSG00000158773	USF1	1454.09	0.333787	0.0723316	4.61468	3.93698e-06	3.37375e-05
ENSG00000130558	OLFM1	51.9864	-1.16968	0.253703	-4.61041	4.0187e-06	3.44171e-05
ENSG00000160445	ZER1	557.153	-0.586728	0.127353	-4.60711	4.08301e-06	3.49468e-05
ENSG00000148362	C9orf142	980.064	0.481438	0.104504	4.6069	4.08717e-06	3.49615e-05
ENSG00000134057	CCNB1	6538.82	0.317323	0.0689436	4.60265	4.17152e-06	3.56616e-05
ENSG00000126062	TMEM115	801.321	0.618092	0.134321	4.6016	4.1926e-06	3.58204e-05
ENSG00000121774	KHDRBS1	5179	-0.407203	0.0884952	-4.60141	4.19649e-06	3.58321e-05
ENSG00000123836	PFKFB2	871.117	-0.335333	0.0729331	-4.59783	4.26923e-06	3.64314e-05
ENSG00000155744	FAM126B	1316.76	-0.383743	0.0834679	-4.5975	4.27599e-06	3.64674e-05
ENSG00000164168	TMEM184C	1673.19	0.298467	0.0649258	4.59704	4.28538e-06	3.65256e-05
ENSG00000204070	SYS1	658.626	0.44527	0.0968767	4.59625	4.30154e-06	3.66414e-05
ENSG00000185219	ZNF445	1115.22	-0.364263	0.0792641	-4.59557	4.31574e-06	3.67405e-05
ENSG00000140396	NCOA2	2001.37	-0.297094	0.0646551	-4.59506	4.32621e-06	3.68077e-05
ENSG00000007168	PAFAH1B1	3134.97	-0.255612	0.0556321	-4.59467	4.33424e-06	3.6854e-05
ENSG00000112234	FBXL4	1576.99	-0.317835	0.0691869	-4.59386	4.35112e-06	3.69754e-05
ENSG00000186575	NF2	4042.22	-0.273579	0.0595977	-4.59043	4.42342e-06	3.75675e-05
ENSG00000213240	RP11-458D21.5	176.065	1.10508	0.240762	4.58991	4.43435e-06	3.76379e-05
ENSG00000122779	TRIM24	1382.76	-0.300787	0.065568	-4.58741	4.48782e-06	3.80691e-05
ENSG00000119125	GDA	602.817	-0.390697	0.0851931	-4.58602	4.51781e-06	3.83007e-05
ENSG00000168036	CTNNB1	12122	-0.301398	0.0657939	-4.58095	4.62877e-06	3.92181e-05
ENSG00000058804	NDC1	8757.18	0.305378	0.0666842	4.57946	4.66181e-06	3.94746e-05
ENSG00000028528	SNX1	1387.1	-0.338008	0.0738219	-4.57869	4.67898e-06	3.95965e-05
ENSG00000115808	STRN	1913.93	-0.256238	0.0560121	-4.57468	4.76942e-06	4.03379e-05
ENSG00000134769	DT	92.5037	-0.760373	0.166268	-4.57319	4.80351e-06	4.06021e-05
ENSG00000166483	WEE1	4636.23	-0.304577	0.0666051	-4.57287	4.81081e-06	4.06398e-05
ENSG00000136826	KLF4	342.094	-0.565853	0.123795	-4.57087	4.85697e-06	4.10055e-05
ENSG00000092203	TOX4	1788.91	-0.214506	0.0469359	-4.57019	4.87283e-06	4.1115e-05
ENSG00000070731	ST6GALC2	60.4815	-0.987049	0.216004	-4.56958	4.88699e-06	4.11638e-05
ENSG00000187676	B3GLCT	636.048	0.358786	0.0785152	4.56964	4.8856e-06	4.11638e-05
ENSG00000165238	WNK2	1201.07	0.749155	0.163944	4.56957	4.88727e-06	4.11638e-05
ENSG00000161921	CXCL16	444.477	0.455068	0.0996824	4.56517	4.99084e-06	4.20114e-05
ENSG00000051382	PIK3CB	1209.34	-0.465583	0.102062	-4.56176	5.07264e-06	4.26748e-05
ENSG00000100300	TSPO	2372.59	-0.275555	0.0604243	-4.56033	5.10734e-06	4.29414e-05
ENSG00000174238	PITP	1390.27	-0.36092	0.0791841	-4.55799	5.16459e-06	4.33971e-05
ENSG00000113282	CLINT1	4012.37	-0.152782	0.0335212	-4.55778	5.16973e-06	4.34092e-05
ENSG00000173638	SLC19A1	1577.3	0.802023	0.175972	4.55768	5.1721e-06	4.34092e-05
ENSG00000198624	CCDC69	2690.26	-0.450717	0.0989301	-4.55591	5.21594e-06	4.37513e-05
ENSG00000111696	NT5DC3	1546.34	-0.321069	0.0705146	-4.55322	5.28305e-06	4.42622e-05
ENSG00000173212	MAB21L3	22.95	2.15688	0.473704	4.55323	5.28289e-06	4.42622e-05
ENSG00000068305	MEF2A	1801.03	-0.310779	0.0683115	-4.54943	5.37913e-06	4.50407e-05
ENSG00000159433	STARD9	1315.15	0.513597	0.112909	4.54876	5.39638e-06	4.51587e-05
ENSG00000148343	MIGA2	1517.96	0.513417	0.11288	4.54833	5.40744e-06	4.51718e-05
ENSG00000173402	DAG1	3748.76	0.554161	0.121836	4.5484	5.40554e-06	4.51718e-05
ENSG00000196912	ANKRD36B	1241.32	0.575992	0.126637	4.54837	5.40634e-06	4.51718e-05
ENSG00000100815	TRIP11	2137.16	0.210598	0.0463259	4.54601	5.46731e-06	4.56451e-05
ENSG00000065665	SEC61A2	228.612	0.717197	0.157786	4.54539	5.48337e-06	4.57525e-05
ENSG00000131242	RAB11FIP4	1114.04	-0.426037	0.0937415	-4.54481	5.49839e-06	4.5851e-05
ENSG00000146085	MUT	519.878	-0.48193	0.106072	-4.54342	5.53494e-06	4.61288e-05
ENSG00000157470	FAM81A	599.654	-0.731785	0.161161	-4.54071	5.60661e-06	4.66988e-05
ENSG00000240065	PSMB9	1297.89	-0.554559	0.122137	-4.54046	5.61329e-06	4.67272e-05
ENSG00000119661	DL1	663.384	-0.454233	0.100058	-4.53967	5.63416e-06	4.68736e-05
ENSG00000204922	UQCC3	735.413	0.362627	0.0798967	4.5387	5.66012e-06	4.70621e-05
ENSG00000172164	SNTB1	543.335	-0.535866	0.118096	-4.53754	5.69145e-06	4.72951e-05
ENSG00000125124	BBS2	921.028	-0.363952	0.0802117	-4.5374	5.69519e-06	4.72986e-05
ENSG00000067900	ROCK1	4729.56	-0.267474	0.0589578	-4.53671	5.71395e-06	4.73992e-05
ENSG00000136840	ST6GALC4	1426.12	0.348627	0.0768452	4.53674	5.713e-06	4.73992e-05
ENSG00000135968	GCC2	1325.58	-0.307593	0.0678409	-4.53404	5.78673e-06	4.79751e-05
ENSG00000178184	PARD6G	308.513	-0.430292	0.0949149	-4.53345	5.80273e-06	4.80798e-05
ENSG00000177613	CSTF2T	1971.54	-0.321634	0.070978	-4.53146	5.85775e-06	4.85075e-05
ENSG00000110080	ST3GAL4	293.883	0.446111	0.0984682	4.5305	5.88435e-06	4.86995e-05
ENSG00000158856	DMTN	254.989	-0.596229	0.131609	-4.5303	5.88986e-06	4.87169e-05
ENSG00000139372	TDG	2498.43	0.235909	0.0520913	4.52875	5.93343e-06	4.90488e-05
ENSG00000104341	LAPTM4B	7289.04	0.372888	0.0823718	4.52689	5.98574e-06	4.94525e-05
ENSG00000007314	SCN4A	99.9661	-0.914708	0.202076	-4.52655	5.99536e-06	4.94747e-05
ENSG00000198018	ENTPD7	883.163	0.381209	0.0842156	4.52659	5.99441e-06	4.94747e-05
ENSG00000258130	RP11-347C12.3	63.2316	1.85339	0.409473	4.52628	6.0031e-06	4.95099e-05
ENSG00000213676	ATF6B	1090	0.534661	0.118147	4.5254	6.02823e-06	4.96885e-05
ENSG00000141429	GALNT1	3877.41	0.369959	0.0817697	4.5244	6.05666e-06	4.9894e-05
ENSG00000111961	SASH1	339.195	-0.543462	0.120133	-4.52384	6.07265e-06	4.99969e-05
ENSG00000117862	TXNDC12	2309.24	0.36483	0.0806528	4.52346	6.08367e-06	5.00587e-05
ENSG00000162490	DRAXIN	91.9899	-1.19066	0.263303	-4.52203	6.12506e-06	5.03702e-05
ENSG00000145740	SLC30A5	2146.39	0.31194	0.0690115	4.52012	6.18043e-06	5.07963e-05
ENSG00000143870	PDIA6	10681.3	0.417087	0.0922941	4.51911	6.20995e-06	5.10096e-05
ENSG00000198556	ZNF789	621.632	0.50879	0.112593	4.51886	6.21749e-06	5.10421e-05
ENSG00000156504	FAM122B	1961.6	-0.577484	0.127827	-4.5177	6.25144e-06	5.12618e-05
ENSG00000104375	STK3	729.379	-0.330362	0.0731246	-4.51779	6.24874e-06	5.12618e-05
ENSG00000111110	PPM1H	287.266	-0.50356	0.111532	-4.51495	6.33313e-06	5.19018e-05
ENSG00000130309	COLGALT1	3907.22	0.547391	0.121251	4.51453	6.34568e-06	5.19748e-05
ENSG00000138771	SHROOM3	803.436	-0.554919	0.122984	-4.51211	6.4186e-06	5.25419e-05
ENSG00000111775	COX6A1	5895.86	0.339489	0.075248	4.5116	6.43398e-06	5.26377e-05
ENSG00000101773	RBBP8	4449.12	-0.377349	0.0836543	-4.51082	6.45779e-06	5.28021e-05
ENSG00000069849	ATP1B3	3211.63	0.321477	0.0712723	4.51055	6.46612e-06	5.284e-05
ENSG00000278259	MYO19	5565.22	0.369835	0.0819973	4.51034	6.47241e-06	5.28611e-05
ENSG00000146828	SLC12A9	2904.52	0.563838	0.125014	4.51018	6.47713e-06	5.28694e-05
ENSG00000119596	YLPM1	2473.07	-0.366569	0.081293	-4.50923	6.50641e-06	5.3078e-05
ENSG00000174227	PIGG	1613.18	0.556864	0.123573	4.50637	6.59465e-06	5.37672e-05
ENSG00000023839	ABCC2	1268.78	-0.648142	0.143834	-4.50618	6.60046e-06	5.37837e-05
ENSG00000258472	RP11-192H23.4	194.184	1.0386	0.230546	4.50496	6.63865e-06	5.40641e-05
ENSG00000119408	NEK6	566.991	-0.405673	0.0900549	-4.50473	6.64568e-06	5.40905e-05
ENSG00000154917	RAB6B	114.709	-0.591792	0.131463	-4.5016	6.74451e-06	5.48635e-05
ENSG00000115561	CHMP3	1630.32	-0.447631	0.0994707	-4.50013	6.79133e-06	5.52129e-05
ENSG00000123575	FAM199X	2423.53	-0.331614	0.0736922	-4.49999	6.79576e-06	5.52174e-05
ENSG00000124243	BCAS4	2420.48	-0.302788	0.0672959	-4.49934	6.81634e-06	5.53217e-05
ENSG00000168476	REEP4	632.272	0.529448	0.117672	4.49936	6.81569e-06	5.53217e-05
ENSG00000138356	AOX1	8.58509	2.73686	0.608437	4.49819	6.85351e-06	5.55918e-05
ENSG00000002834	LASP1	5405.85	-0.403857	0.0898186	-4.49636	6.9126e-06	5.60392e-05
ENSG00000196405	EVL	2231.9	-0.381164	0.0847747	-4.4962	6.91803e-06	5.60513e-05
ENSG00000163933	RFT1	1374.81	0.522536	0.116265	4.49434	6.97861e-06	5.65101e-05
ENSG00000140497	SCAMP2	1475.7	0.366888	0.0816455	4.49368	7.00044e-06	5.66547e-05
ENSG00000259494	MRPL46	801.706	0.350729	0.0780533	4.49345	7.00792e-06	5.66831e-05
ENSG00000129084	PSMA1	4865.24	0.352811	0.0785236	4.49305	7.02098e-06	5.67566e-05
ENSG00000172932	ANKRD13D	1107.67	0.409132	0.0910786	4.49208	7.0531e-06	5.6984e-05
ENSG00000214756	METTL12	805.651	0.598929	0.133436	4.48851	7.1724e-06	5.7915e-05
ENSG00000142669	SH3BGRL3	1013.13	0.451615	0.100628	4.48796	7.19087e-06	5.80313e-05
ENSG00000102103	PQBP1	1371.42	0.377123	0.0840372	4.48758	7.20373e-06	5.81022e-05
ENSG00000143369	ECM1	37.1927	1.41281	0.314876	4.48687	7.22757e-06	5.82616e-05
ENSG00000107130	NCS1	1635.65	-0.29701	0.0662363	-4.4841	7.32215e-06	5.89907e-05
ENSG00000124155	PIGT	1702.71	0.443285	0.0988812	4.483	7.36004e-06	5.92625e-05
ENSG00000196305	IARS	17641.2	-0.278946	0.0622277	-4.48267	7.37156e-06	5.92883e-05
ENSG00000129484	PARP2	840.127	0.392913	0.0876497	4.48277	7.36817e-06	5.92883e-05
ENSG00000166135	HIF1AN	2497.43	-0.407277	0.090941	-4.47847	7.51807e-06	6.04326e-05
ENSG00000156508	EEF1A1	359965	-0.237762	0.053093	-4.47821	7.5271e-06	6.04711e-05
ENSG00000171302	CANT1	1839.97	0.40553	0.0905591	4.47807	7.53215e-06	6.04776e-05
ENSG00000196517	SLC6A9	230.773	-0.629709	0.140637	-4.47756	7.54993e-06	6.05863e-05
ENSG00000241370	RPP21	481.011	0.469967	0.104983	4.47659	7.58464e-06	6.08306e-05
ENSG00000111321	LTBR	1181.56	0.57789	0.129137	4.475	7.64099e-06	6.12481e-05
ENSG00000117592	PRDX6	5364.26	-0.26514	0.0592714	-4.47332	7.70127e-06	6.16966e-05
ENSG00000071553	ATP6AP1	1289.49	0.602434	0.134714	4.47194	7.75148e-06	6.2064e-05
ENSG00000105323	HNRNPUL1	5990.82	-0.275225	0.0615644	-4.47052	7.80284e-06	6.24402e-05
ENSG00000144567	FAM134A	3055.78	0.293672	0.0656935	4.47034	7.80949e-06	6.24584e-05
ENSG00000225697	SLC26A6	1293.15	0.637123	0.142569	4.46888	7.86287e-06	6.28501e-05
ENSG00000081059	TCF7	255.978	-0.614906	0.137605	-4.46863	7.87236e-06	6.28907e-05
ENSG00000164253	WDR41	1930.91	-0.245799	0.0550084	-4.46838	7.88131e-06	6.2927e-05
ENSG00000116678	LEPR	206.031	-0.589356	0.131903	-4.4681	7.89182e-06	6.29757e-05
ENSG00000064601	CTSA	1706.14	0.62843	0.140787	4.46369	8.05612e-06	6.42508e-05
ENSG00000166750	SLFN5	613.188	-0.772232	0.173012	-4.46346	8.06448e-06	6.42816e-05
ENSG00000075790	BCAP29	1413.43	0.457901	0.1026	4.46298	8.08273e-06	6.43911e-05
ENSG00000120910	PPP3CC	1299.07	0.351493	0.0787874	4.46128	8.14698e-06	6.48667e-05
ENSG00000162702	ZNF281	1736.4	-0.266497	0.0597662	-4.45899	8.23454e-06	6.55273e-05
ENSG00000069431	ABCC9	226.69	0.990871	0.222262	4.45813	8.26773e-06	6.57547e-05
ENSG00000096063	SRPK1	6089.97	-0.162167	0.0363775	-4.4579	8.27676e-06	6.57899e-05
ENSG00000197261	C6orf141	189.501	0.628895	0.141218	4.45335	8.45409e-06	6.7162e-05
ENSG00000198919	DZIP3	1096.08	-0.24017	0.0539357	-4.45289	8.4722e-06	6.72684e-05
ENSG00000128595	CALU	5850.53	0.242086	0.0543752	4.45214	8.50194e-06	6.7467e-05
ENSG00000213337	ANKRD39	438.773	0.561213	0.126065	4.45176	8.5169e-06	6.75482e-05
ENSG00000131873	CHSY1	1631.23	0.310955	0.0699133	4.44772	8.67869e-06	6.87931e-05
ENSG00000121988	ZRANB3	637.892	-0.377902	0.0850388	-4.44388	8.83508e-06	6.99938e-05
ENSG00000101084	C20orf24	2230.14	0.506983	0.114089	4.44374	8.84088e-06	7.00009e-05
ENSG00000112200	ZNF451	4169.78	-0.223381	0.050271	-4.44353	8.84936e-06	7.00292e-05
ENSG00000019995	ZRANB1	2154.92	-0.261742	0.0589112	-4.44299	8.87157e-06	7.01661e-05
ENSG00000196547	MAN2A2	1051.6	0.546149	0.122947	4.44213	8.90732e-06	7.04098e-05
ENSG00000075239	ACAT1	2219.38	-0.271392	0.0611161	-4.4406	8.971e-06	7.08739e-05
ENSG00000164985	PSIP1	3152.31	-0.354097	0.0797584	-4.43962	9.01195e-06	7.1158e-05
ENSG00000116704	SLC35D1	1151.53	0.270405	0.0609344	4.43763	9.09537e-06	7.17769e-05
ENSG00000110367	DDX6	9232.12	-0.358439	0.0807851	-4.43695	9.12444e-06	7.19666e-05
ENSG00000136754	ABI1	2854.15	-0.204453	0.0461046	-4.43455	9.22646e-06	7.26908e-05
ENSG00000059145	UNKL	635.635	0.392557	0.0885214	4.4346	9.22436e-06	7.26908e-05
ENSG00000155592	ZKSCAN2	720.938	-0.29998	0.0676566	-4.43386	9.2561e-06	7.28841e-05
ENSG00000198818	SFT2D1	1342.29	0.483815	0.109136	4.43314	9.28687e-06	7.3086e-05
ENSG00000179958	DCTPP1	1741.67	0.309481	0.0698268	4.43212	9.33126e-06	7.33949e-05
ENSG00000106524	ANKMY2	769.023	-0.346868	0.0783054	-4.42968	9.43737e-06	7.41886e-05
ENSG00000055332	EIF2AK2	2091.37	-0.574566	0.129729	-4.42898	9.46813e-06	7.43895e-05
ENSG00000196754	S100A2	253.501	0.734504	0.165874	4.4281	9.50687e-06	7.46528e-05
ENSG00000170027	YWHAG	7634.58	-0.27019	0.0610372	-4.42664	9.57129e-06	7.51173e-05
ENSG00000089902	RCOR1	1568.82	-0.33304	0.0752777	-4.42416	9.682e-06	7.59323e-05
ENSG00000162298	SYVN1	1894.13	0.524805	0.118625	4.42407	9.68579e-06	7.59323e-05
ENSG00000074695	LMAN1	3768.65	0.296841	0.0671052	4.42352	9.71048e-06	7.60841e-05
ENSG00000115211	EIF2B4	1115.93	0.326689	0.0738672	4.42266	9.74947e-06	7.63477e-05
ENSG00000109854	HTATIP2	613.172	0.485442	0.109784	4.42181	9.78792e-06	7.66067e-05
ENSG00000104129	DJC17	456.005	0.480096	0.108631	4.41952	9.89195e-06	7.73784e-05
ENSG00000163378	EOGT	1051.91	0.376081	0.0851009	4.41924	9.90501e-06	7.74382e-05
ENSG00000111880	RNGTT	2300.74	-0.256105	0.0579911	-4.41628	1.00415e-05	7.84623e-05
ENSG00000078804	TP53INP2	171.364	-0.703601	0.159325	-4.41613	1.00483e-05	7.84722e-05
ENSG00000006611	USH1C	173.385	-0.621481	0.14079	-4.41424	1.01367e-05	7.91195e-05
ENSG00000214357	NEURL1B	315.102	-0.659932	0.149513	-4.41388	1.01536e-05	7.92084e-05
ENSG00000132002	DJB1	2815.39	0.313951	0.0711342	4.4135	1.01714e-05	7.93035e-05
ENSG00000189077	TMEM120A	240.351	0.569593	0.129116	4.41148	1.02668e-05	8.00036e-05
ENSG00000138190	EXOC6	1124.9	-0.348635	0.0790527	-4.41016	1.03294e-05	8.04474e-05
ENSG00000092929	UNC13D	203.897	0.607193	0.137714	4.40907	1.03814e-05	8.08082e-05
ENSG00000167037	SGSM1	123.255	-0.575363	0.130504	-4.40877	1.03957e-05	8.08759e-05
ENSG00000151748	SAV1	816.071	-0.483255	0.109642	-4.40756	1.04541e-05	8.11973e-05
ENSG00000143774	GUK1	4094.17	0.351946	0.0798478	4.40771	1.04472e-05	8.11973e-05
ENSG00000167601	AXL	1214.54	0.652953	0.148141	4.40766	1.04494e-05	8.11973e-05
ENSG00000100077	GRK3	1921.83	-0.286329	0.0649665	-4.40733	1.04651e-05	8.12386e-05
ENSG00000184786	TCTE3	147.307	0.794399	0.180298	4.40604	1.05277e-05	8.16801e-05
ENSG00000100038	TOP3B	1634.83	0.447814	0.10166	4.405	1.05786e-05	8.20302e-05
ENSG00000128016	ZFP36	855.105	-0.551386	0.125229	-4.40301	1.0676e-05	8.26942e-05
ENSG00000082014	SMARCD3	307.32	-0.448993	0.101977	-4.40289	1.06816e-05	8.26942e-05
ENSG00000108759	KRT32	13.631	1.79842	0.408455	4.40298	1.06773e-05	8.26942e-05
ENSG00000111652	COPS7A	1459.91	0.237066	0.0538461	4.40266	1.06932e-05	8.27392e-05
ENSG00000119801	YPEL5	446.4	-0.685696	0.155769	-4.40201	1.07251e-05	8.29411e-05
ENSG00000143437	ARNT	1458.92	-0.282363	0.0641709	-4.40017	1.08164e-05	8.36019e-05
ENSG00000147140	NONO	15613	-0.239197	0.0543772	-4.39885	1.08825e-05	8.4033e-05
ENSG00000179271	GADD45GIP1	993.414	0.494734	0.11247	4.39882	1.0884e-05	8.4033e-05
ENSG00000111300	A25	3492.51	0.220435	0.0501191	4.39823	1.09135e-05	8.42151e-05
ENSG00000105856	HBP1	626.195	-0.353424	0.0804034	-4.39563	1.1045e-05	8.51836e-05
ENSG00000165119	HNRNPK	24059.2	-0.160529	0.0365263	-4.39488	1.10835e-05	8.54346e-05
ENSG00000198689	SLC9A6	1115.77	0.327775	0.0745981	4.39388	1.11347e-05	8.57828e-05
ENSG00000163660	CCNL1	4109.07	0.352245	0.0801776	4.39332	1.11635e-05	8.59582e-05
ENSG00000134014	ELP3	1918.83	-0.239752	0.0546125	-4.39007	1.13316e-05	8.72059e-05
ENSG00000135317	SNX14	2974.59	0.423077	0.0964692	4.38562	1.15655e-05	8.89581e-05
ENSG00000108100	CCNY	1983.24	-0.297619	0.0678701	-4.38512	1.1592e-05	8.91138e-05
ENSG00000139218	SCAF11	3664.77	-0.308589	0.0703954	-4.38365	1.16706e-05	8.96694e-05
ENSG00000103035	PSMD7	3822.51	0.216716	0.0494409	4.38334	1.16874e-05	8.97082e-05
ENSG00000126749	EMG1	2450.75	0.267275	0.0609753	4.38332	1.16882e-05	8.97082e-05
ENSG00000088888	MAVS	6244.35	-0.433962	0.0990149	-4.3828	1.17164e-05	8.98276e-05
ENSG00000156858	PRR14	398.371	0.41811	0.0953973	4.38283	1.17146e-05	8.98276e-05
ENSG00000141404	GL	197.232	-0.543338	0.12407	-4.3793	1.19062e-05	9.11847e-05
ENSG00000114166	KAT2B	339.557	-0.532595	0.121614	-4.37939	1.19009e-05	9.11847e-05
ENSG00000139668	WDFY2	949.265	-0.452717	0.103384	-4.379	1.19225e-05	9.12608e-05
ENSG00000180979	LRRC57	875.28	-0.3001	0.0685811	-4.37585	1.2096e-05	9.25391e-05
ENSG00000215301	DDX3X	14073.8	-0.171945	0.0393457	-4.3701	1.24188e-05	9.49579e-05
ENSG00000138764	CCNG2	612.389	-0.733849	0.167968	-4.36898	1.24827e-05	9.53957e-05
ENSG00000102908	NFAT5	4623.32	-0.478495	0.109571	-4.367	1.25965e-05	9.61619e-05
ENSG00000163728	TTC14	2017.75	0.490326	0.112277	4.36711	1.25899e-05	9.61619e-05
ENSG00000165501	LRR1	1359.15	0.375648	0.0860359	4.36617	1.26442e-05	9.64743e-05
ENSG00000005187	ACSM3	130.446	-0.784314	0.179666	-4.3654	1.26891e-05	9.67651e-05
ENSG00000154124	OTULIN	2149.94	-0.21738	0.0497976	-4.36527	1.26968e-05	9.67727e-05
ENSG00000108423	TUBD1	340.623	0.347724	0.0796671	4.36472	1.27289e-05	9.69649e-05
ENSG00000110274	CEP164	1493.81	0.435091	0.0997203	4.36311	1.28224e-05	9.76255e-05
ENSG00000157350	ST3GAL2	1599.24	0.387099	0.088728	4.36276	1.28431e-05	9.77309e-05
ENSG00000102158	MAGT1	3942.35	0.32839	0.0752923	4.36153	1.29154e-05	9.82285e-05
ENSG00000165424	ZCCHC24	143.956	-0.621175	0.142427	-4.36136	1.29258e-05	9.82415e-05
ENSG00000185420	SMYD3	438.702	-0.404653	0.0927858	-4.36116	1.29378e-05	9.82415e-05
ENSG00000102100	SLC35A2	786.574	0.479564	0.109961	4.36122	1.29342e-05	9.82415e-05
ENSG00000106638	TBL2	1781.71	0.535087	0.122744	4.35935	1.30447e-05	9.90007e-05
ENSG00000110925	CSRNP2	663.968	-0.342349	0.0785448	-4.35864	1.30873e-05	9.92713e-05
ENSG00000116991	SIPA1L2	449.329	-0.416305	0.0955358	-4.35758	1.31509e-05	9.96481e-05
ENSG00000156869	FRRS1	512.709	0.611713	0.140379	4.3576	1.31498e-05	9.96481e-05
ENSG00000243646	IL10RB	464.546	0.434297	0.0996687	4.3574	1.31615e-05	9.96756e-05
ENSG00000204427	ABHD16A	1028.03	0.407189	0.0934537	4.35712	1.31784e-05	9.96977e-05
ENSG00000174669	SLC29A2	815.214	0.505441	0.116002	4.35717	1.31753e-05	9.96977e-05
ENSG00000162066	AMDHD2	894.925	0.431414	0.0990195	4.35686	1.31939e-05	9.97617e-05
ENSG00000242372	EIF6	4781.4	0.324574	0.0744992	4.35675	1.3201e-05	9.97627e-05
ENSG00000066336	SPI1	256.752	2.83159	0.650043	4.35601	1.32457e-05	0.000100048
ENSG00000060642	PIGV	525.209	0.416839	0.0956993	4.35572	1.32631e-05	0.000100073
ENSG00000101335	MYL9	334.625	0.516863	0.118663	4.35572	1.32631e-05	0.000100073
ENSG00000169976	SF3B5	2507.16	0.319096	0.0733024	4.35314	1.342e-05	0.000101203
ENSG00000166068	SPRED1	1235.45	-0.394923	0.0907408	-4.35221	1.34773e-05	0.000101582
ENSG00000158301	GPRASP2	89.6679	-0.599082	0.13768	-4.35126	1.35357e-05	0.000101968
ENSG00000009335	UBE3C	6819.91	-0.179861	0.0413511	-4.34961	1.36382e-05	0.000102686
ENSG00000100162	CENPM	1107.21	0.389512	0.0895578	4.34928	1.36583e-05	0.000102783
ENSG00000164125	FAM198B	887.832	0.658814	0.151496	4.34873	1.36926e-05	0.000102987
ENSG00000140465	CYP1A1	43.4865	1.0864	0.249941	4.34661	1.3826e-05	0.000103935
ENSG00000115839	RAB3GAP1	2889.99	-0.23601	0.0543246	-4.34444	1.39629e-05	0.000104909
ENSG00000248098	BCKDHA	699.086	-0.471252	0.108532	-4.34206	1.41152e-05	0.000105998
ENSG00000164402	2019-09-08	1015.19	-0.337184	0.0776867	-4.3403	1.42285e-05	0.000106793
ENSG00000130517	PGPEP1	1058.12	-0.415256	0.0956813	-4.33999	1.42491e-05	0.000106887
ENSG00000004059	ARF5	3849.06	-0.285172	0.0657097	-4.33988	1.42561e-05	0.000106887
ENSG00000176058	TPRN	766.25	0.443934	0.102343	4.33771	1.43977e-05	0.000107892
ENSG00000164284	GRPEL2	1776.03	-0.407242	0.0939377	-4.33523	1.45605e-05	0.000109055
ENSG00000120053	GOT1	2353.43	-0.332246	0.0766422	-4.33502	1.45747e-05	0.000109104
ENSG00000132563	REEP2	115.588	-0.70724	0.163221	-4.33301	1.47081e-05	0.000110045
ENSG00000136935	GOLGA1	678.067	0.337783	0.0779652	4.33249	1.47434e-05	0.000110251
ENSG00000196975	ANXA4	521.714	-0.280903	0.064839	-4.33231	1.4755e-05	0.00011028
ENSG00000133687	TMTC1	73.0869	-0.808139	0.186571	-4.33155	1.48066e-05	0.000110608
ENSG00000117174	ZNHIT6	1214.38	-0.332333	0.0767353	-4.3309	1.48501e-05	0.000110874
ENSG00000213722	DDAH2	430.443	-0.408662	0.0943781	-4.33005	1.49076e-05	0.000111246
ENSG00000099849	RASSF7	772.229	0.458176	0.105854	4.3284	1.50196e-05	0.000112023
ENSG00000135956	TMEM127	1695.98	0.331556	0.0766533	4.32539	1.5226e-05	0.000113503
ENSG00000010017	RANBP9	1538.29	-0.327055	0.0756153	-4.32524	1.52363e-05	0.00011352
ENSG00000160014	CALM3	6751.1	-0.271275	0.0627208	-4.32512	1.52447e-05	0.000113523
ENSG00000167815	PRDX2	4717.97	-0.262557	0.0607259	-4.32365	1.53472e-05	0.000114227
ENSG00000066651	TRMT11	968.506	0.455202	0.105287	4.32344	1.53617e-05	0.000114276
ENSG00000107960	OBFC1	866.039	-0.330196	0.0763844	-4.32283	1.54042e-05	0.000114532
ENSG00000122694	GLIPR2	216.493	-0.426749	0.0987375	-4.32205	1.54587e-05	0.000114877
ENSG00000178922	HYI	75.6444	0.817546	0.189167	4.32182	1.54745e-05	0.000114935
ENSG00000166598	HSP90B1	22258	0.483443	0.111872	4.32139	1.55053e-05	0.000115104
ENSG00000268439	RP3-461F17.3	711.676	0.61128	0.141528	4.31914	1.5664e-05	0.000116222
ENSG00000137575	SDCBP	1365.26	-0.477237	0.110523	-4.318	1.57452e-05	0.000116763
ENSG00000163900	TMEM41A	903.608	0.387006	0.0896424	4.31722	1.58007e-05	0.000117114
ENSG00000110422	HIPK3	3260.68	-0.334145	0.0774074	-4.31671	1.5837e-05	0.000117322
ENSG00000109066	TMEM104	696.798	0.62872	0.145678	4.31582	1.5901e-05	0.000117735
ENSG00000131591	C1orf159	607.131	0.628217	0.145621	4.31406	1.60281e-05	0.000118614
ENSG00000124126	PREX1	222.811	-0.529841	0.122866	-4.31235	1.61525e-05	0.000119473
ENSG00000100941	PNN	4632.05	0.224312	0.0520199	4.31204	1.61756e-05	0.000119582
ENSG00000154217	PITPNC1	441.699	-0.359263	0.0833492	-4.31034	1.63006e-05	0.000120444
ENSG00000156052	GQ	897.9	-0.469436	0.108921	-4.30986	1.63355e-05	0.000120639
ENSG00000100142	POLR2F	974.961	0.443459	0.102899	4.30967	1.635e-05	0.000120684
ENSG00000143545	RAB13	413.198	-0.494716	0.114816	-4.30878	1.6416e-05	0.000121108
ENSG00000181915	ADO	2075.7	-0.320493	0.0743847	-4.30858	1.64305e-05	0.000121153
ENSG00000105701	FKBP8	3532.18	-0.387125	0.0899107	-4.30566	1.66488e-05	0.000122699
ENSG00000142541	RPL13A	69729	-0.245204	0.0569676	-4.30428	1.67533e-05	0.000123405
ENSG00000109107	ALDOC	952.719	0.657087	0.152672	4.30392	1.67804e-05	0.000123541
ENSG00000182700	IGIP	218.342	-0.599304	0.139317	-4.30174	1.6946e-05	0.000124696
ENSG00000113368	LMNB1	6321.37	-0.239772	0.0557489	-4.30093	1.70086e-05	0.000125092
ENSG00000055118	KCNH2	238.637	0.646879	0.150441	4.29988	1.7089e-05	0.000125619
ENSG00000135341	MAP3K7	2621.49	-0.243807	0.0567055	-4.29953	1.7116e-05	0.000125737
ENSG00000095139	ARCN1	4928.98	-0.191444	0.0445275	-4.29944	1.71227e-05	0.000125737
ENSG00000157500	APPL1	2863.84	-0.30844	0.0717461	-4.29905	1.7153e-05	0.000125894
ENSG00000176623	RMDN1	1998.14	-0.344884	0.0802598	-4.29709	1.73056e-05	0.000126949
ENSG00000141873	SLC39A3	1037.39	0.513018	0.119398	4.29669	1.73366e-05	0.000127111
ENSG00000141279	NPEPPS	4757.46	-0.239576	0.0557743	-4.29545	1.74339e-05	0.000127759
ENSG00000171723	GPHN	498.133	-0.362648	0.0844386	-4.29481	1.74843e-05	0.000128062
ENSG00000004487	KDM1A	6616.99	-0.237869	0.055424	-4.29181	1.77224e-05	0.00012974
ENSG00000267673	FDX2	413.677	0.386709	0.0901335	4.2904	1.78354e-05	0.0001305
ENSG00000091527	CDV3	11229.3	-0.182495	0.0425481	-4.28914	1.79363e-05	0.000131171
ENSG00000110057	UNC93B1	2578.63	0.520285	0.121309	4.28893	1.79534e-05	0.000131229
ENSG00000101444	AHCY	9689.16	-0.28773	0.0670981	-4.2882	1.80124e-05	0.000131593
ENSG00000099994	SUSD2	157.773	-1.08685	0.253469	-4.28791	1.80366e-05	0.000131702
ENSG00000067208	EVI5	977.545	-0.418887	0.0977062	-4.28721	1.80929e-05	0.000132016
ENSG00000146842	TMEM209	2005.8	0.248995	0.0580793	4.28715	1.8098e-05	0.000132016
ENSG00000065534	MYLK	163.853	-0.735583	0.171598	-4.28667	1.81373e-05	0.000132235
ENSG00000140455	USP3	1803.15	-0.25637	0.0598274	-4.28516	1.8261e-05	0.000133068
ENSG00000204186	ZDBF2	1980.66	-0.353069	0.082397	-4.28497	1.82764e-05	0.000133113
ENSG00000136816	TOR1B	609.176	0.435021	0.101542	4.28416	1.83427e-05	0.000133528
ENSG00000167962	ZNF598	1853.09	0.494521	0.11547	4.28269	1.84644e-05	0.000134345
ENSG00000196890	HIST3H2BB	5794.83	-0.381856	0.0891716	-4.28226	1.85003e-05	0.000134537
ENSG00000113583	C5orf15	1121.2	0.562226	0.13132	4.28134	1.85773e-05	0.000135028
ENSG00000104219	ZDHHC2	2524.81	-0.445739	0.104116	-4.28116	1.85918e-05	0.000135065
ENSG00000169925	BRD3	488.692	-0.557079	0.130178	-4.27937	1.87427e-05	0.000136092
ENSG00000026950	BTN3A1	625.453	0.390418	0.0912762	4.27732	1.89155e-05	0.000137277
ENSG00000103174	GPA	424.513	0.532656	0.124681	4.27216	1.93584e-05	0.00014042
ENSG00000149418	ST14	9402.58	0.598074	0.140048	4.2705	1.95039e-05	0.000141404
ENSG00000133030	MPRIP	3794.84	-0.402841	0.0943752	-4.2685	1.96788e-05	0.000142599
ENSG00000142185	TRPM2	601.517	0.416536	0.0975931	4.26809	1.97157e-05	0.000142794
ENSG00000128039	SRD5A3	401.159	0.390447	0.0914839	4.26793	1.97296e-05	0.000142813
ENSG00000167302	TEPSIN	702.695	0.466571	0.109323	4.26783	1.97383e-05	0.000142813
ENSG00000110492	MDK	1689.4	0.327306	0.0767145	4.26654	1.98526e-05	0.000143566
ENSG00000180182	MED14	1787.43	-0.291657	0.0683668	-4.26605	1.9896e-05	0.000143808
ENSG00000160741	CRTC2	563.385	0.376245	0.0882126	4.2652	1.9972e-05	0.000144284
ENSG00000147548	WHSC1L1	3684.46	-0.223468	0.0524032	-4.2644	2.00436e-05	0.000144727
ENSG00000131015	ULBP2	112.592	0.687043	0.161116	4.26427	2.00554e-05	0.00014474
ENSG00000012963	UBR7	2018.84	-0.249472	0.0585053	-4.2641	2.00709e-05	0.000144779
ENSG00000134107	BHLHE40	959.622	0.599211	0.140529	4.26395	2.00841e-05	0.0001448
ENSG00000130826	DKC1	4580.63	-0.172543	0.0404811	-4.26232	2.02318e-05	0.000145792
ENSG00000014123	UFL1	1890.06	0.26823	0.062937	4.26188	2.02715e-05	0.000146004
ENSG00000144354	CDCA7	2321.34	-0.245357	0.0575722	-4.26173	2.02855e-05	0.000146031
ENSG00000131558	EXOC4	2657.31	-0.330483	0.0775664	-4.26065	2.03835e-05	0.000146662
ENSG00000127824	TUBA4A	2793.3	0.363714	0.0853722	4.26033	2.04121e-05	0.000146795
ENSG00000135637	CCDC142	584.216	0.44333	0.104072	4.25983	2.04587e-05	0.000147055
ENSG00000178927	C17orf62	4424.2	0.405077	0.0951018	4.2594	2.04975e-05	0.00014726
ENSG00000132823	OSER1	756.683	0.290954	0.0683171	4.25887	2.0546e-05	0.000147534
ENSG00000111799	COL12A1	2928.39	1.05365	0.247447	4.25806	2.06206e-05	0.000147995
ENSG00000172575	RASGRP1	626.904	-0.59884	0.140651	-4.25762	2.06612e-05	0.000148212
ENSG00000174125	TLR1	400.043	0.618784	0.145341	4.25747	2.06756e-05	0.000148241
ENSG00000053372	MRTO4	3906.34	0.217519	0.0510926	4.25735	2.06867e-05	0.000148246
ENSG00000255112	CHMP1B	1147.83	-0.336065	0.078944	-4.257	2.07186e-05	0.00014834
ENSG00000122678	POLM	1275.3	0.347808	0.081703	4.25698	2.07206e-05	0.00014834
ENSG00000100485	SOS2	883.739	-0.316525	0.0743571	-4.25682	2.07359e-05	0.000148375
ENSG00000119777	TMEM214	1166.93	0.509396	0.119715	4.25508	2.0897e-05	0.000149453
ENSG00000115758	ODC1	36510	0.262533	0.0617052	4.25463	2.09398e-05	0.000149684
ENSG00000177733	HNRNPA0	2691.01	-0.371579	0.0873413	-4.25433	2.09674e-05	0.000149806
ENSG00000147044	CASK	1016.61	-0.314358	0.0738991	-4.25389	2.10092e-05	0.00015003
ENSG00000132581	SDF2	954.701	0.363117	0.0853753	4.25319	2.1075e-05	0.000150424
[truncated: 17,933 more rows]
